# Supplementary material for: Tetra-μ-acetato-κ8 O:O′-bis­[(N-ethyl­pyrimidin-2-amine)­copper(II)](Cu—Cu)
Source: Acta Crystallogr Sect E Struct Rep Online. 2010 Aug 28;66(Pt 9):m1181. doi: 10.1107/S1600536810034033 (PMC3007943; doi:10.1107/S1600536810034033)
Supplement: Supplementary file 1 [file e-66-m1181-sup1.cif]

##############################################################################
###                                                                        ###
###        Electronic paper (Acta Crystallographica Section E)             ###
###                                                                        ###
##############################################################################
#                                                                            #
# This CIF contains the data in a paper accepted for publication in Acta     #
# Crystallographica Section E. It conforms to the requirements of Notes      #
# for Authors for Section E, and has been peer reviewed under the auspices   #
# of the IUCr Commission on Journals.                                        #
#                                                                            #
# Full details of the Crystallographic Information File format               #
# are given in the paper "The Crystallographic Information File (CIF):       #
# a New Standard Archive File for Crystallography" by S. R. Hall, F. H.      #
# Allen and I. D. Brown [Acta Cryst. (1991), A47, 655-685].                  #
#                                                                            #
# The current version of the core CIF dictionary is obtainable from          #
# ftp://ftp.iucr.org/pub/cif_core.dic. The current version number is 2.4.    #
#                                                                            #
# Software is freely available for graphical display of the structure(s) in  #
# this CIF.  For information consult the CIF home page http://www.iucr.org/  #
# cif/home.html                                                              #
#                                                                            #
# This file may be used for bona fide research purposes within the           #
# scientific community so long as proper attribution is given to the journal # 
# article from which it was obtained.                                        #
#                                                                            #
##############################################################################
                                             
data_global
_audit_creation_method     SHELXL-97
_journal_date_recd_electronic     2010-08-19
_journal_date_accepted     2010-08-23
_journal_name_full     'Acta Crystallographica, Section E'
_journal_year     2010
_journal_volume     66
_journal_issue      9
_journal_page_first     m1181
_journal_page_last     m1181
_journal_paper_category     QM
_journal_coeditor_code     HB5613
_publ_contact_author_name     ' Edward RT Tiekink '
_publ_contact_author_address
;
Department of Chemistry, University of Malaya,
50603 Kuala Lumpur, Malaysia
;
_publ_contact_author_email
;
edward.tiekink@gmail.com
;
_publ_contact_author_fax     ' +60 3 7967 4193 '
_publ_contact_author_phone     ' +60 3 7967 6775 '
_publ_section_title
;\
Tetra-\m-acetato-\k^8^<i>O</i>:<i>O</i>'-bis[(<i>N</i>-ethylpyrimidin-2-amine)\
copper(II)](<i>Cu</i>---<i>Cu</i>)
;
loop_
    _publ_author_name
    _publ_author_footnote
    _publ_author_address
    'Aiyub, Zaharah' .
;
Department of Chemistry, University of Malaya,
50603 Kuala Lumpur, Malaysia
;
    'Badaruddin, Edura' .
;
Department of Chemistry, University of Malaya,
50603 Kuala Lumpur, Malaysia
;
    'Abdullah, Zanariah'
;
Additional correspondence author, e-mail: zana@um.edu.my.
;
;
Department of Chemistry, University of Malaya,
50603 Kuala Lumpur, Malaysia
;
    'Fairuz, Zainal A.' .
;
Department of Chemistry, University of Malaya,
50603 Kuala Lumpur, Malaysia
;
    'Ng, Seik Weng' .
;
Department of Chemistry, University of Malaya,
50603 Kuala Lumpur, Malaysia
;
    'Tiekink, Edward R. T.' .
;
Department of Chemistry, University of Malaya,
50603 Kuala Lumpur, Malaysia
;
_publ_section_synopsis     .
data_I
_audit_creation_method     SHELXL-97
_chemical_name_systematic
;
Tetra-\m-acetato-\k^8^<i>O</i>:<i>O</i>'-bis[(<i>N</i>-ethylpyrimidin-2-
amine)copper(II)](<i>Cu</i>---<i>Cu</i>)
;
_chemical_name_common     ?
_chemical_formula_moiety     'C20 H30 Cu2 N6 O8'
_chemical_formula_sum     'C20 H30 Cu2 N6 O8'
_chemical_formula_iupac     '[Cu2 (C2 H3 O2)4 (C6 H9 N3)2]'
_chemical_formula_weight     609.58
_chemical_melting_point     ?
_symmetry_cell_setting     triclinic
_symmetry_space_group_name_H-M     'P -1'
_symmetry_space_group_name_Hall     '-P 1'
loop_
    _symmetry_equiv_pos_as_xyz
    'x, y, z'
    '-x, -y, -z'
_cell_length_a     7.8488(6)
_cell_length_b     8.5114(7)
_cell_length_c     10.2999(8)
_cell_angle_alpha     98.4040(10)
_cell_angle_beta     92.6980(10)
_cell_angle_gamma     105.5990(10)
_cell_volume     652.92(9)
_cell_formula_units_Z     1
_cell_measurement_reflns_used     3508
_cell_measurement_theta_min     2.5
_cell_measurement_theta_max     28.2
_cell_measurement_temperature     293(2)
_exptl_crystal_description     Prism
_exptl_crystal_colour     Blue
_exptl_crystal_size_max     0.40
_exptl_crystal_size_mid     0.35
_exptl_crystal_size_min     0.10
_exptl_crystal_density_diffrn     1.550
_exptl_crystal_density_meas     ?
_exptl_crystal_density_method     'not measured'
_exptl_crystal_F_000     314
_exptl_absorpt_coefficient_mu     1.683
_exptl_absorpt_correction_type     multi-scan
_exptl_absorpt_process_details     '(SADABS; Sheldrick, 1996)'
_exptl_absorpt_correction_T_min     0.613
_exptl_absorpt_correction_T_max     0.746
_diffrn_ambient_temperature     293(2)
_diffrn_radiation_type     MoK\a
_diffrn_radiation_wavelength     0.71073
_diffrn_radiation_source     'fine-focus sealed tube'
_diffrn_radiation_monochromator     graphite
_diffrn_measurement_device_type     'Bruker SMART APEX CCD'
_diffrn_measurement_method     '\w scans'
_diffrn_detector_area_resol_mean     ?
_diffrn_reflns_number     6208
_diffrn_reflns_av_R_equivalents     0.018
_diffrn_reflns_av_sigmaI/netI     0.027
_diffrn_reflns_theta_min     2.0
_diffrn_reflns_theta_max     27.5
_diffrn_reflns_theta_full     27.5
_diffrn_measured_fraction_theta_max     0.993
_diffrn_measured_fraction_theta_full     0.993
_diffrn_reflns_limit_h_min     -10
_diffrn_reflns_limit_h_max     10
_diffrn_reflns_limit_k_min     -11
_diffrn_reflns_limit_k_max     11
_diffrn_reflns_limit_l_min     -13
_diffrn_reflns_limit_l_max     13
_diffrn_standards_number     0
_diffrn_standards_interval_count     0
_diffrn_standards_interval_time     0
_diffrn_standards_decay_%     0
_reflns_number_total     2969
_reflns_number_gt     2669
_reflns_threshold_expression     I>2\s(I)
_refine_ls_structure_factor_coef     Fsqd
_refine_ls_matrix_type     full
_refine_ls_R_factor_all     0.030
_refine_ls_R_factor_gt     0.026
_refine_ls_wR_factor_gt     0.077
_refine_ls_wR_factor_ref     0.080
_refine_ls_goodness_of_fit_ref     1.02
_refine_ls_restrained_S_all     1.02
_refine_ls_number_reflns     2969
_refine_ls_number_parameters     170
_refine_ls_number_restraints     1
_refine_ls_hydrogen_treatment     mixed
_refine_ls_weighting_scheme     calc
_refine_ls_weighting_details
          'calc w=1/[\s^2^(Fo^2^)+(0.051P)^2^+0.1167P] where P=(Fo^2^+2Fc^2^)/3'
_atom_sites_solution_hydrogens     geom
_atom_sites_solution_primary     direct
_atom_sites_solution_secondary     difmap
_refine_ls_shift/su_max     0.001
_refine_ls_shift/su_mean     0.001
_refine_diff_density_max     0.28
_refine_diff_density_min     -0.25
_refine_ls_extinction_method     none
_refine_ls_extinction_coef     ?
loop_
    _atom_type_symbol
    _atom_type_description
    _atom_type_scat_dispersion_real
    _atom_type_scat_dispersion_imag
    _atom_type_scat_source
    'C' 'C' 0.0033 0.0016
                         'International Tables Vol C Tables 4.2.6.8 and 6.1.1.4'
    'H' 'H' 0.0000 0.0000
                         'International Tables Vol C Tables 4.2.6.8 and 6.1.1.4'
    'N' 'N' 0.0061 0.0033
                         'International Tables Vol C Tables 4.2.6.8 and 6.1.1.4'
    'O' 'O' 0.0106 0.0060
                         'International Tables Vol C Tables 4.2.6.8 and 6.1.1.4'
    'Cu' 'Cu' 0.3201 1.2651
                         'International Tables Vol C Tables 4.2.6.8 and 6.1.1.4'
_computing_data_collection     'APEX2 (Bruker, 2009)'
_computing_cell_refinement     'SAINT (Bruker, 2009)'
_computing_data_reduction     'SAINT (Bruker, 2009)'
_computing_structure_solution     'SHELXS97 (Sheldrick, 2008)'
_computing_structure_refinement     'SHELXL97 (Sheldrick, 2008)'
_computing_molecular_graphics
;
ORTEP-3 (Farrugia, 1997) and DIAMOND (Brandenburg, 2006)
;
_computing_publication_material     'publCIF (Westrip, 2010)'
loop_
    _atom_site_type_symbol
    _atom_site_label
    _atom_site_fract_x
    _atom_site_fract_y
    _atom_site_fract_z
    _atom_site_U_iso_or_equiv
    _atom_site_adp_type
    _atom_site_calc_flag
    _atom_site_refinement_flags
    _atom_site_occupancy
    _atom_site_disorder_assembly
    _atom_site_disorder_group
    Cu Cu 0.60458(3) 0.58733(2) 0.42299(2) 0.02818(9) Uani d . 1 . .
    O O1 0.3830(2) 0.5272(2) 0.30471(15) 0.0479(4) Uani d . 1 . .
    O O2 0.2102(2) 0.3821(2) 0.43330(16) 0.0491(4) Uani d . 1 . .
    O O3 0.5310(2) 0.77124(17) 0.51727(16) 0.0474(4) Uani d . 1 . .
    O O4 0.3551(2) 0.62484(18) 0.64537(16) 0.0473(4) Uani d . 1 . .
    N N1 0.7898(2) 0.7417(2) 0.30101(17) 0.0328(3) Uani d . 1 . .
    N N2 0.8689(3) 0.8709(2) 0.11294(19) 0.0473(4) Uani d . 1 . .
    N N3 0.5862(3) 0.7135(2) 0.12539(18) 0.0435(4) Uani d D 1 . .
    H H3 0.513(3) 0.648(2) 0.165(2) 0.048(7) Uiso d D 1 . .
    C C1 0.2361(3) 0.4432(2) 0.3307(2) 0.0364(4) Uani d . 1 . .
    C C2 0.0792(3) 0.4133(4) 0.2317(3) 0.0585(7) Uani d . 1 . .
    H H2A 0.0917 0.5081 0.1889 0.088 Uiso calc R 1 . .
    H H2B -0.0277 0.3946 0.2758 0.088 Uiso calc R 1 . .
    H H2C 0.0736 0.3180 0.1672 0.088 Uiso calc R 1 . .
    C C3 0.4244(3) 0.7560(2) 0.6037(2) 0.0361(4) Uani d . 1 . .
    C C4 0.3760(4) 0.9086(3) 0.6633(3) 0.0595(7) Uani d . 1 . .
    H H4A 0.3991 0.9880 0.6044 0.089 Uiso calc R 1 . .
    H H4B 0.4457 0.9552 0.7459 0.089 Uiso calc R 1 . .
    H H4C 0.2522 0.8799 0.6775 0.089 Uiso calc R 1 . .
    C C5 0.9529(3) 0.8135(3) 0.3561(2) 0.0497(6) Uani d . 1 . .
    H H5 0.9836 0.7926 0.4389 0.060 Uiso calc R 1 . .
    C C6 1.0798(3) 0.9180(4) 0.2965(3) 0.0650(8) Uani d . 1 . .
    H H6 1.1928 0.9706 0.3381 0.078 Uiso calc R 1 . .
    C C7 1.0308(3) 0.9397(3) 0.1740(3) 0.0566(6) Uani d . 1 . .
    H H7 1.1151 1.0064 0.1302 0.068 Uiso calc R 1 . .
    C C8 0.7529(3) 0.7767(2) 0.18107(19) 0.0342(4) Uani d . 1 . .
    C C9 0.5238(4) 0.7487(3) 0.0013(2) 0.0564(6) Uani d . 1 . .
    H H9A 0.5716 0.6922 -0.0707 0.068 Uiso calc R 1 . .
    H H9B 0.5645 0.8666 0.0000 0.068 Uiso calc R 1 . .
    C C10 0.3254(4) 0.6923(4) -0.0163(3) 0.0754(9) Uani d . 1 . .
    H H10A 0.2848 0.7136 -0.0996 0.113 Uiso calc R 1 . .
    H H10B 0.2785 0.7513 0.0534 0.113 Uiso calc R 1 . .
    H H10C 0.2855 0.5759 -0.0140 0.113 Uiso calc R 1 . .
loop_
    _atom_site_aniso_label
    _atom_site_aniso_U_11
    _atom_site_aniso_U_22
    _atom_site_aniso_U_33
    _atom_site_aniso_U_12
    _atom_site_aniso_U_13
    _atom_site_aniso_U_23
    Cu 0.02719(13) 0.02865(14) 0.02816(14) 0.00393(9) 0.00634(9) 0.00911(9)
    O1 0.0309(7) 0.0684(10) 0.0392(8) -0.0011(7) -0.0011(6) 0.0225(7)
    O2 0.0326(7) 0.0646(10) 0.0454(9) -0.0021(7) -0.0016(6) 0.0253(8)
    O3 0.0602(10) 0.0330(7) 0.0548(10) 0.0145(7) 0.0295(8) 0.0149(7)
    O4 0.0601(10) 0.0336(7) 0.0526(9) 0.0139(7) 0.0292(8) 0.0122(7)
    N1 0.0319(8) 0.0309(8) 0.0339(8) 0.0039(6) 0.0071(6) 0.0077(6)
    N2 0.0493(11) 0.0492(10) 0.0452(10) 0.0069(8) 0.0209(9) 0.0206(9)
    N3 0.0444(10) 0.0495(10) 0.0344(9) 0.0033(8) 0.0042(8) 0.0178(8)
    C1 0.0308(9) 0.0396(10) 0.0367(10) 0.0061(8) -0.0001(8) 0.0081(8)
    C2 0.0364(11) 0.0801(18) 0.0541(15) 0.0041(11) -0.0089(10) 0.0223(13)
    C3 0.0414(10) 0.0314(9) 0.0367(10) 0.0108(8) 0.0080(8) 0.0068(8)
    C4 0.0823(18) 0.0381(12) 0.0678(17) 0.0253(12) 0.0358(14) 0.0144(11)
    C5 0.0410(12) 0.0578(14) 0.0434(12) -0.0030(10) 0.0060(10) 0.0171(11)
    C6 0.0387(12) 0.0742(18) 0.0664(18) -0.0164(12) 0.0095(12) 0.0203(14)
    C7 0.0510(14) 0.0589(15) 0.0581(15) 0.0006(11) 0.0247(12) 0.0254(12)
    C8 0.0419(11) 0.0298(9) 0.0325(10) 0.0094(8) 0.0137(8) 0.0080(7)
    C9 0.0632(16) 0.0740(17) 0.0362(12) 0.0191(13) 0.0054(11) 0.0222(11)
    C10 0.0622(17) 0.116(3) 0.0530(16) 0.0251(17) -0.0021(13) 0.0323(17)
loop_
    _geom_bond_atom_site_label_1
    _geom_bond_atom_site_label_2
    _geom_bond_site_symmetry_2
    _geom_bond_distance
    _geom_bond_publ_flag
    Cu O1 . 1.978(2) yes
    Cu O2 2_666 1.963(2) yes
    Cu O3 . 1.9550(10)
                     yes
    Cu O4 2_666 1.9530(10)
                         yes
    Cu N1 . 2.246(2) yes
    Cu Cu 2_666 2.6540(4) y
    O1 C1 . 1.247(2) ?
    O2 C1 . 1.246(3) ?
    O3 C3 . 1.247(2) ?
    O4 C3 . 1.250(2) ?
    N1 C5 . 1.321(3) ?
    N1 C8 . 1.349(3) ?
    N2 C7 . 1.331(3) ?
    N2 C8 . 1.340(3) ?
    N3 C8 . 1.338(3) ?
    N3 C9 . 1.448(3) ?
    N3 H3 . 0.850(10)
                    ?
    C1 C2 . 1.502(3) ?
    C2 H2A . 0.9600 ?
    C2 H2B . 0.9600 ?
    C2 H2C . 0.9600 ?
    C3 C4 . 1.504(3) ?
    C4 H4A . 0.9600 ?
    C4 H4B . 0.9600 ?
    C4 H4C . 0.9600 ?
    C5 C6 . 1.378(3) ?
    C5 H5 . 0.9300 ?
    C6 C7 . 1.355(4) ?
    C6 H6 . 0.9300 ?
    C7 H7 . 0.9300 ?
    C9 C10 . 1.494(4) ?
    C9 H9A . 0.9700 ?
    C9 H9B . 0.9700 ?
    C10 H10A . 0.9600 ?
    C10 H10B . 0.9600 ?
    C10 H10C . 0.9600 ?
loop_
    _geom_angle_atom_site_label_1
    _geom_angle_atom_site_label_2
    _geom_angle_atom_site_label_3
    _geom_angle_site_symmetry_1
    _geom_angle_site_symmetry_3
    _geom_angle
    _geom_angle_publ_flag
    O4 Cu O3 2_666 . 167.23(6) ?
    O4 Cu O2 2_666 2_666 88.86(8) ?
    O3 Cu O2 . 2_666 89.53(8) ?
    O4 Cu O1 2_666 . 89.76(8) ?
    O3 Cu O1 . . 88.95(7) ?
    O2 Cu O1 2_666 . 166.94(6) ?
    O4 Cu N1 2_666 . 97.38(6) ?
    O3 Cu N1 . . 95.36(6) ?
    O2 Cu N1 2_666 . 93.54(6) ?
    O1 Cu N1 . . 99.52(6) ?
    O4 Cu Cu 2_666 2_666 83.74(4) ?
    O3 Cu Cu . 2_666 83.49(4) ?
    O2 Cu Cu 2_666 2_666 84.07(5) ?
    O1 Cu Cu . 2_666 82.87(5) ?
    N1 Cu Cu . 2_666 177.35(4) ?
    C1 O1 Cu . . 124.63(14) ?
    C1 O2 Cu . 2_666 123.95(14) ?
    C3 O3 Cu . . 123.73(13) ?
    C3 O4 Cu . 2_666 123.48(13) ?
    C5 N1 C8 . . 115.85(17) ?
    C5 N1 Cu . . 115.99(14) ?
    C8 N1 Cu . . 128.08(13) ?
    C7 N2 C8 . . 115.5(2) ?
    C8 N3 C9 . . 123.88(19) ?
    C8 N3 H3 . . 118.0(17) ?
    C9 N3 H3 . . 118.1(17) ?
    O2 C1 O1 . . 124.4(2) ?
    O2 C1 C2 . . 117.62(19) ?
    O1 C1 C2 . . 117.9(2) ?
    C1 C2 H2A . . 109.5 ?
    C1 C2 H2B . . 109.5 ?
    H2A C2 H2B . . 109.5 ?
    C1 C2 H2C . . 109.5 ?
    H2A C2 H2C . . 109.5 ?
    H2B C2 H2C . . 109.5 ?
    O3 C3 O4 . . 125.51(18) ?
    O3 C3 C4 . . 117.20(18) ?
    O4 C3 C4 . . 117.29(18) ?
    C3 C4 H4A . . 109.5 ?
    C3 C4 H4B . . 109.5 ?
    H4A C4 H4B . . 109.5 ?
    C3 C4 H4C . . 109.5 ?
    H4A C4 H4C . . 109.5 ?
    H4B C4 H4C . . 109.5 ?
    N1 C5 C6 . . 123.0(2) ?
    N1 C5 H5 . . 118.5 ?
    C6 C5 H5 . . 118.5 ?
    C7 C6 C5 . . 116.3(2) ?
    C7 C6 H6 . . 121.9 ?
    C5 C6 H6 . . 121.9 ?
    N2 C7 C6 . . 123.7(2) ?
    N2 C7 H7 . . 118.2 ?
    C6 C7 H7 . . 118.2 ?
    N3 C8 N2 . . 116.97(19) ?
    N3 C8 N1 . . 117.50(17) ?
    N2 C8 N1 . . 125.53(19) ?
    N3 C9 C10 . . 109.8(2) ?
    N3 C9 H9A . . 109.7 ?
    C10 C9 H9A . . 109.7 ?
    N3 C9 H9B . . 109.7 ?
    C10 C9 H9B . . 109.7 ?
    H9A C9 H9B . . 108.2 ?
    C9 C10 H10A . . 109.5 ?
    C9 C10 H10B . . 109.5 ?
    H10A C10 H10B . . 109.5 ?
    C9 C10 H10C . . 109.5 ?
    H10A C10 H10C . . 109.5 ?
    H10B C10 H10C . . 109.5 ?
loop_
    _geom_torsion_atom_site_label_1
    _geom_torsion_atom_site_label_2
    _geom_torsion_atom_site_label_3
    _geom_torsion_atom_site_label_4
    _geom_torsion_site_symmetry_1
    _geom_torsion_site_symmetry_2
    _geom_torsion_site_symmetry_3
    _geom_torsion_site_symmetry_4
    _geom_torsion
    _geom_torsion_publ_flag
    O4 Cu O1 C1 2_666 . . . 84.62(19) ?
    O3 Cu O1 C1 . . . . -82.68(19) ?
    O2 Cu O1 C1 2_666 . . . 0.7(4) ?
    N1 Cu O1 C1 . . . . -177.93(18) ?
    Cu Cu O1 C1 2_666 . . . 0.90(18) ?
    O4 Cu O3 C3 2_666 . . . -2.8(4) ?
    O2 Cu O3 C3 2_666 . . . -85.53(19) ?
    O1 Cu O3 C3 . . . . 81.49(18) ?
    N1 Cu O3 C3 . . . . -179.05(18) ?
    Cu Cu O3 C3 2_666 . . . -1.45(17) ?
    O4 Cu N1 C5 2_666 . . . -93.37(16) ?
    O3 Cu N1 C5 . . . . 85.80(16) ?
    O2 Cu N1 C5 2_666 . . . -4.07(16) ?
    O1 Cu N1 C5 . . . . 175.63(16) ?
    Cu Cu N1 C5 2_666 . . . 21.6(10) ?
    O4 Cu N1 C8 2_666 . . . 90.11(16) ?
    O3 Cu N1 C8 . . . . -90.72(16) ?
    O2 Cu N1 C8 2_666 . . . 179.42(16) ?
    O1 Cu N1 C8 . . . . -0.89(17) ?
    Cu Cu N1 C8 2_666 . . . -154.9(8) ?
    Cu O2 C1 O1 2_666 . . . 2.0(3) ?
    Cu O2 C1 C2 2_666 . . . -177.97(16) ?
    Cu O1 C1 O2 . . . . -2.0(3) ?
    Cu O1 C1 C2 . . . . 178.01(16) ?
    Cu O3 C3 O4 . . . . 2.6(3) ?
    Cu O3 C3 C4 . . . . -177.68(17) ?
    Cu O4 C3 O3 2_666 . . . -2.2(3) ?
    Cu O4 C3 C4 2_666 . . . 178.11(17) ?
    C8 N1 C5 C6 . . . . -0.1(3) ?
    Cu N1 C5 C6 . . . . -177.0(2) ?
    N1 C5 C6 C7 . . . . -2.4(4) ?
    C8 N2 C7 C6 . . . . 0.3(4) ?
    C5 C6 C7 N2 . . . . 2.3(4) ?
    C9 N3 C8 N2 . . . . -3.6(3) ?
    C9 N3 C8 N1 . . . . 175.8(2) ?
    C7 N2 C8 N3 . . . . 176.3(2) ?
    C7 N2 C8 N1 . . . . -3.1(3) ?
    C5 N1 C8 N3 . . . . -176.44(19) ?
    Cu N1 C8 N3 . . . . 0.1(3) ?
    C5 N1 C8 N2 . . . . 3.0(3) ?
    Cu N1 C8 N2 . . . . 179.51(15) ?
    C8 N3 C9 C10 . . . . -166.6(2) ?
loop_
    _geom_hbond_atom_site_label_D
    _geom_hbond_atom_site_label_H
    _geom_hbond_atom_site_label_A
    _geom_hbond_site_symmetry_A
    _geom_hbond_distance_DH
    _geom_hbond_distance_HA
    _geom_hbond_distance_DA
    _geom_hbond_angle_DHA
    N3 H3 O1 . 0.850(10)
                       2.043(12) 2.871(2) 164(2)
    C4 H4a O3 2_676 0.96 2.51 3.458(3) 171
