# Supplementary material for: Tetra-μ-acetato-κ8 O:O′-bis­[(N-ethyl­pyrimidin-2-amine)­copper(II)](Cu—Cu)
Source: Acta Crystallogr Sect E Struct Rep Online. 2010 Aug 28;66(Pt 9):m1181. doi: 10.1107/S1600536810034033 (PMC3007943; doi:10.1107/S1600536810034033)
Supplement: Supplementary file 2 [file e-66-m1181-Isup2.hkl]

# 
# h,k,l, Fc-squared, Fo-squared, sigma(Fo-squared) and status flag 
# 
data_I
_shelx_title '  P-1' 
_shelx_refln_list_code          4 
_shelx_F_calc_maximum      156.89 
_exptl_crystal_F_000       314.00 
_reflns_d_resolution_high  0.7696 
 
loop_ 
 _symmetry_equiv_pos_as_xyz 
 'x, y, z' 
 '-x, -y, -z' 
 
_cell_length_a     7.8488 
_cell_length_b     8.5114 
_cell_length_c    10.2999 
_cell_angle_alpha  98.404 
_cell_angle_beta   92.698 
_cell_angle_gamma 105.599 
 
_shelx_F_squared_multiplier     1.000 
 
loop_ 
 _refln_index_h 
 _refln_index_k 
 _refln_index_l 
 _refln_F_squared_calc 
 _refln_F_squared_meas 
 _refln_F_squared_sigma 
 _refln_observed_status 
   1   0   0     4526.08     4734.04     66.10 o 
   2   0   0      589.68      594.40      8.66 o 
   3   0   0      296.68      316.09      5.75 o 
   4   0   0     1140.96     1110.44     19.43 o 
   5   0   0     1783.24     1824.73     26.21 o 
   6   0   0      706.12      711.21     14.85 o 
   7   0   0       70.16       59.71      3.30 o 
   8   0   0       65.87       63.94      4.82 o 
   9   0   0       78.11       63.91      4.35 o 
 -10   1   0       77.42       82.24      4.87 o 
  -9   1   0       52.64       54.17      3.94 o 
  -8   1   0       22.89       20.84      2.66 o 
  -7   1   0       24.73       31.62      2.64 o 
  -6   1   0      746.79      795.15     17.70 o 
  -5   1   0      326.12      325.21      6.89 o 
  -4   1   0        5.44        9.20      0.77 o 
  -3   1   0        8.37       10.41      0.76 o 
  -2   1   0      623.73      697.31     10.12 o 
  -1   1   0    11003.47    11152.26    155.22 o 
   0   1   0     3994.18     4134.28     72.57 o 
   1   1   0      395.99      414.91      6.77 o 
   2   1   0       69.32       58.63      2.58 o 
   3   1   0     1136.95     1151.63     16.56 o 
   4   1   0     3172.47     3329.76     73.48 o 
   5   1   0     2109.17     2140.38     37.74 o 
   6   1   0       39.03       41.50      2.66 o 
   7   1   0      164.30      160.29      5.20 o 
   8   1   0      113.65      107.91      4.62 o 
   9   1   0       73.56       70.71      4.28 o 
 -10   2   0       38.05       39.21      3.66 o 
  -9   2   0        0.36       -2.45      1.80 o 
  -8   2   0        2.52        3.04      3.36 o 
  -7   2   0      310.25      294.35      7.54 o 
  -6   2   0      979.43      936.23     14.47 o 
  -5   2   0       27.54       22.13      1.71 o 
  -4   2   0       53.77       59.81      1.79 o 
  -3   2   0       15.30       10.28      1.31 o 
  -2   2   0      520.92      472.57      7.16 o 
  -1   2   0      274.58      290.99      4.51 o 
   0   2   0       92.89      109.38      1.97 o 
   1   2   0     1921.29     2051.62     28.81 o 
   2   2   0      614.98      596.84      8.89 o 
   3   2   0     2385.02     2359.75     37.19 o 
   4   2   0     1998.62     2029.32     44.91 o 
   5   2   0      384.14      368.32      8.14 o 
   6   2   0      134.59      128.44      4.33 o 
   7   2   0      312.34      327.59     11.91 o 
   8   2   0      161.45      162.80      5.72 o 
   9   2   0      167.47      161.11      6.05 o 
 -10   3   0        4.10        0.86      2.30 o 
  -9   3   0       35.61       40.22      7.02 o 
  -8   3   0       96.39       93.21      4.28 o 
  -7   3   0      507.21      497.89     11.06 o 
  -6   3   0      207.60      211.74      4.47 o 
  -5   3   0       17.18       23.91      1.43 o 
  -4   3   0      352.11      353.83     10.55 o 
  -3   3   0      753.13      726.86     12.83 o 
  -2   3   0      647.77      573.75      8.70 o 
  -1   3   0        8.64        8.16      0.60 o 
   0   3   0        5.45        2.68      1.00 o 
   1   3   0      460.97      435.49      6.70 o 
   2   3   0      231.51      177.91      5.88 o 
   3   3   0      217.08      234.01      6.28 o 
   4   3   0      166.65      180.24      4.89 o 
   5   3   0       95.41       88.00      3.43 o 
   6   3   0       53.34       52.85      3.05 o 
   7   3   0      227.24      230.96     10.63 o 
   8   3   0      139.07      135.42      8.89 o 
 -10   4   0        7.13        9.87      2.73 o 
  -9   4   0       42.64       39.43      3.44 o 
  -8   4   0      128.70      131.96      5.06 o 
  -7   4   0      184.92      185.97      8.63 o 
  -6   4   0      125.17      131.93      3.43 o 
  -5   4   0      280.32      270.86      5.63 o 
  -4   4   0      993.66     1020.62     15.36 o 
  -3   4   0     1926.46     1952.46     28.01 o 
  -2   4   0      551.54      580.61      9.00 o 
  -1   4   0     1550.32     1639.31     31.71 o 
   0   4   0      170.63      181.55      3.38 o 
   1   4   0      757.40      751.09     11.27 o 
   2   4   0      149.94      118.46      3.79 o 
   3   4   0       91.25       87.17      2.35 o 
   4   4   0      359.13      372.47     10.73 o 
   5   4   0        3.28        2.67      1.26 o 
   6   4   0      222.08      209.94      9.90 o 
   7   4   0       51.34       42.52      5.57 o 
   8   4   0        4.86        5.35      4.40 o 
 -10   5   0       16.04       20.07      3.56 o 
  -9   5   0       53.18       57.39      4.68 o 
  -8   5   0       12.29       12.47      2.33 o 
  -7   5   0       54.68       51.94      2.57 o 
  -6   5   0       59.71       62.71      2.49 o 
  -5   5   0      514.03      521.71      8.85 o 
  -4   5   0      336.86      349.69      6.28 o 
  -3   5   0       30.03       23.68      1.38 o 
  -2   5   0      115.46      127.27      2.90 o 
  -1   5   0       50.61       45.12      2.09 o 
   0   5   0     1020.47      992.91     14.81 o 
   1   5   0      897.00      930.02     13.95 o 
   2   5   0      300.80      301.12      5.35 o 
   3   5   0       45.49       42.35      2.66 o 
   4   5   0        2.10        4.97      2.81 o 
   5   5   0      165.52      157.22      8.32 o 
   6   5   0      122.76      120.21      8.00 o 
   7   5   0       10.00        5.06      3.99 o 
  -9   6   0       39.48       38.04      3.49 o 
  -8   6   0       26.63       31.14      3.09 o 
  -7   6   0        0.38       -0.35      1.32 o 
  -6   6   0      322.17      340.65      6.70 o 
  -5   6   0      364.84      371.78      6.94 o 
  -4   6   0      143.53      147.94      3.63 o 
  -3   6   0       20.99       17.10      1.36 o 
  -2   6   0      135.90      136.24      6.62 o 
  -1   6   0      726.13      723.08     11.40 o 
   0   6   0     1957.88     1930.72     35.19 o 
   1   6   0      462.48      451.51     14.06 o 
   2   6   0       10.73       10.33      1.84 o 
   3   6   0        7.51        9.06      1.93 o 
   4   6   0      138.59      139.17      7.93 o 
   5   6   0      252.01      241.65     11.24 o 
   6   6   0       73.28       84.34      7.23 o 
  -9   7   0        9.85       15.45      3.76 o 
  -8   7   0        0.05       -1.10      1.59 o 
  -7   7   0       87.16       85.49      3.40 o 
  -6   7   0      226.27      229.96      5.33 o 
  -5   7   0      145.40      157.93      4.06 o 
  -4   7   0       19.04       21.17      1.69 o 
  -3   7   0       31.62       29.77      3.84 o 
  -2   7   0       71.65       76.23      9.66 o 
  -1   7   0      423.98      430.19     10.64 o 
   0   7   0      101.55       98.59      4.09 o 
   1   7   0        1.59        2.38      1.73 o 
   2   7   0       41.42       38.54      3.03 o 
   3   7   0       64.35       68.22      6.46 o 
   4   7   0      307.75      303.73     12.88 o 
   5   7   0       54.81       51.70      6.49 o 
  -8   8   0       45.36       41.99      2.92 o 
  -7   8   0      155.09      147.53      4.52 o 
  -6   8   0      250.97      249.72      5.84 o 
  -5   8   0       69.21       67.79      5.30 o 
  -4   8   0       29.65       26.03      2.85 o 
  -3   8   0      177.54      167.98      7.75 o 
  -2   8   0      416.60      419.95     10.16 o 
  -1   8   0      108.37      102.49      5.99 o 
   0   8   0        1.90       -0.34      1.92 o 
   1   8   0      151.84      143.53      5.38 o 
   2   8   0      114.24      121.36      5.07 o 
   3   8   0      399.52      392.74     15.38 o 
   4   8   0       42.55       47.86      6.38 o 
  -7   9   0       92.24       86.74      8.63 o 
  -6   9   0       59.47       42.89      5.34 o 
  -5   9   0       10.20        6.64      2.58 o 
  -4   9   0       96.84       94.32      5.97 o 
  -3   9   0      343.24      334.68      9.22 o 
  -2   9   0      211.96      199.36      6.63 o 
  -1   9   0       42.21       36.55      3.46 o 
   0   9   0        2.94        0.11      2.23 o 
   1   9   0       42.78       35.22      3.48 o 
   2   9   0      213.84      217.19     10.98 o 
   3   9   0       65.46       59.96      7.06 o 
  -6  10   0        0.18       -0.85      2.57 o 
  -5  10   0       16.34       14.36      3.05 o 
  -4  10   0      113.71      113.05      5.70 o 
  -3  10   0      172.55      161.42      6.36 o 
  -2  10   0       42.43       37.40      7.67 o 
  -1  10   0        5.05        3.21      2.56 o 
   0  10   0       24.19       22.35      3.39 o 
   1  10   0      119.38      131.86      5.97 o 
   3 -11   1        2.55        2.23      3.37 o 
  -1 -10   1       66.78       63.62      4.66 o 
   0 -10   1       77.54       78.01     13.06 o 
   1 -10   1       32.16       30.12      3.61 o 
   2 -10   1       19.38       20.95      3.33 o 
   3 -10   1       99.27       93.80      6.48 o 
   4 -10   1      150.65      156.38      6.36 o 
   5 -10   1       38.57       34.38      5.63 o 
   6 -10   1        5.81        0.78      2.71 o 
  -3  -9   1       16.90       18.32      4.86 o 
  -2  -9   1       79.28       79.02      4.81 o 
  -1  -9   1      105.09      109.39      5.51 o 
   0  -9   1       47.27       52.27      3.89 o 
   1  -9   1        5.18        1.05      2.12 o 
   2  -9   1       77.54       76.02      4.39 o 
   3  -9   1      291.71      284.76      8.28 o 
   4  -9   1      126.61      121.67      5.20 o 
   5  -9   1       33.73       30.20      3.33 o 
   6  -9   1        0.13       -3.32      2.21 o 
   7  -9   1       31.00       27.95      3.36 o 
  -4  -8   1        4.53        0.14      3.53 o 
  -3  -8   1       95.51       92.60      7.16 o 
  -2  -8   1      220.35      223.07      7.23 o 
  -1  -8   1      172.61      171.18      5.86 o 
   0  -8   1       38.60       37.14      3.11 o 
   1  -8   1        7.47        5.09      2.09 o 
   2  -8   1      228.83      213.91      6.49 o 
   3  -8   1      244.82      249.75      8.46 o 
   4  -8   1       88.62      100.15      4.52 o 
   5  -8   1       10.07        8.04      2.27 o 
   6  -8   1       91.95       91.08      3.49 o 
   7  -8   1      107.23      105.15      3.82 o 
   8  -8   1       54.91       57.17      3.21 o 
  -5  -7   1       11.23        9.87      4.14 o 
  -4  -7   1      205.67      204.85     10.13 o 
  -3  -7   1      489.46      497.02     15.39 o 
  -2  -7   1       79.66       80.58      6.01 o 
  -1  -7   1        9.33        7.42      1.90 o 
   0  -7   1       16.48       17.44      2.21 o 
   1  -7   1      177.84      169.62      5.35 o 
   2  -7   1      307.58      301.64      7.70 o 
   3  -7   1       37.14       36.15      1.94 o 
   4  -7   1       30.98       30.02      1.88 o 
   5  -7   1      116.03      118.78      3.51 o 
   6  -7   1      189.75      185.95      4.64 o 
   7  -7   1       87.11       88.67      3.40 o 
   8  -7   1       38.41       38.46      3.35 o 
   9  -7   1        0.08       -0.99      2.20 o 
  -6  -6   1        0.35        0.82      3.52 o 
  -5  -6   1      135.51      134.86      8.19 o 
  -4  -6   1     1172.15     1130.70     32.55 o 
  -3  -6   1      242.79      245.46      6.70 o 
  -2  -6   1      170.43      170.74      5.20 o 
  -1  -6   1      137.06      144.80      4.63 o 
   0  -6   1     1112.92     1071.38     20.52 o 
   1  -6   1     2123.16     2116.87     30.48 o 
   2  -6   1      695.41      670.53     10.61 o 
   3  -6   1      180.74      166.80      3.69 o 
   4  -6   1       64.22       64.23      2.84 o 
   5  -6   1      453.63      448.21      7.96 o 
   6  -6   1      295.82      281.03      9.05 o 
   7  -6   1      108.84      105.79      5.06 o 
   8  -6   1       14.53       12.25      2.54 o 
   9  -6   1        8.05        6.85      2.48 o 
  -7  -5   1        9.90       10.99      4.07 o 
  -6  -5   1       22.31       23.95      4.56 o 
  -5  -5   1      611.43      576.47     18.93 o 
  -4  -5   1      206.84      205.28      9.07 o 
  -3  -5   1      258.11      259.79     11.66 o 
  -2  -5   1        2.11        2.15      1.21 o 
  -1  -5   1      746.29      808.56     15.73 o 
   0  -5   1     3496.11     3517.01     61.82 o 
   1  -5   1      942.91      980.12     22.50 o 
   2  -5   1      253.21      264.14      4.77 o 
   3  -5   1       98.87      101.96      2.62 o 
   4  -5   1      629.94      625.81     10.08 o 
   5  -5   1      742.51      710.14     11.43 o 
   6  -5   1      207.64      196.94      5.63 o 
   7  -5   1        0.12       -1.02      1.15 o 
   8  -5   1        4.25        3.13      1.97 o 
   9  -5   1       62.44       66.18      6.80 o 
  -8  -4   1       20.47       18.02      4.89 o 
  -7  -4   1       24.85       27.31      4.72 o 
  -6  -4   1      189.71      187.77      9.24 o 
  -5  -4   1      105.75      113.66     10.03 o 
  -4  -4   1       57.99       62.54      2.31 o 
  -3  -4   1       93.40      117.31      3.41 o 
  -2  -4   1        3.48        2.69      0.54 o 
  -1  -4   1     2321.98     2379.90     42.12 o 
   0  -4   1     1011.94      959.42     17.84 o 
   1  -4   1      480.62      491.06      7.62 o 
   2  -4   1      105.59       96.96      2.24 o 
   3  -4   1     1207.88     1264.79     18.52 o 
   4  -4   1     2226.23     2224.98     31.89 o 
   5  -4   1     1852.13     1859.26     27.08 o 
   6  -4   1        0.79        1.27      0.98 o 
   7  -4   1       92.39       94.13      4.01 o 
   8  -4   1      144.78      140.46      5.23 o 
   9  -4   1      250.52      246.55      7.64 o 
  10  -4   1       48.68       45.61      5.93 o 
  -8  -3   1       42.83       35.62      5.29 o 
  -7  -3   1      238.99      240.43      6.73 o 
  -6  -3   1      228.15      249.58     11.03 o 
  -5  -3   1        1.41        1.38      1.14 o 
  -4  -3   1       25.71       20.79      1.44 o 
  -3  -3   1      186.98      168.74      3.29 o 
  -2  -3   1      562.53      589.76      8.93 o 
  -1  -3   1      507.77      454.88      6.91 o 
   0  -3   1       57.05       64.29      2.51 o 
   1  -3   1      159.52      154.23      2.78 o 
   2  -3   1       47.25       63.98      1.61 o 
   3  -3   1      334.55      316.40      5.29 o 
   4  -3   1     1990.15     2014.57     28.87 o 
   5  -3   1      399.86      403.91      6.90 o 
   6  -3   1       92.73       98.92      2.81 o 
   7  -3   1       56.64       60.90      3.35 o 
   8  -3   1      288.35      283.93      7.81 o 
   9  -3   1      115.91      112.72      5.41 o 
  10  -3   1       27.52       23.91      6.82 o 
  -9  -2   1       10.96       12.36      2.52 o 
  -8  -2   1      101.68      107.22      6.32 o 
  -7  -2   1      404.39      442.21     10.14 o 
  -6  -2   1        7.95       14.89      3.53 o 
  -4  -2   1      434.67      419.90      6.86 o 
  -3  -2   1      592.63      512.85      7.94 o 
  -2  -2   1     2089.17     2089.50     29.42 o 
  -1  -2   1     1089.61     1117.18     15.86 o 
   0  -2   1     2430.36     2520.05     43.72 o 
   1  -2   1      263.60      292.75      4.51 o 
   2  -2   1      330.12      258.37      4.22 o 
   3  -2   1       74.06       55.70      2.76 o 
   4  -2   1      286.57      284.81      6.29 o 
   5  -2   1      126.27      129.08      3.84 o 
   6  -2   1      110.39      104.10      3.86 o 
   7  -2   1      101.89      100.69      4.12 o 
   8  -2   1       78.17       81.70      4.13 o 
   9  -2   1       30.32       33.72      3.34 o 
  10  -2   1        0.76       -0.85      2.15 o 
  -9  -1   1       55.48       51.06      4.78 o 
  -8  -1   1      185.30      187.85      5.99 o 
  -7  -1   1       27.52       29.53      6.23 o 
  -6  -1   1       96.88       93.78      6.62 o 
  -5  -1   1      324.15      358.05      6.12 o 
  -4  -1   1      662.85      689.66     10.49 o 
  -3  -1   1      602.92      543.47     38.87 o 
  -2  -1   1      750.18      727.29     33.21 o 
  -1  -1   1      768.73      823.87     11.84 o 
   0  -1   1      687.58      749.28     12.89 o 
   1  -1   1     1633.68     1708.84     29.04 o 
   2  -1   1      375.07      354.12      5.44 o 
   3  -1   1        4.85        3.90      0.90 o 
   4  -1   1      363.99      419.71      7.90 o 
   5  -1   1      364.06      350.81      6.91 o 
   6  -1   1      418.16      428.61      9.56 o 
   7  -1   1       14.21       14.09      2.10 o 
   8  -1   1        7.87       11.16      2.23 o 
   9  -1   1        0.58        0.62      1.99 o 
  -9   0   1       93.41       88.09      4.59 o 
  -8   0   1      176.22      184.63      7.71 o 
  -7   0   1      165.30      150.10      4.84 o 
  -6   0   1      130.85      131.51      4.19 o 
  -5   0   1     1035.62     1102.42     25.95 o 
  -4   0   1     1885.15     1831.43     26.19 o 
  -3   0   1      695.34      657.89      9.82 o 
  -2   0   1     1593.65     1699.06     26.52 o 
  -1   0   1      168.84      194.81      3.68 o 
   0   0   1     4755.05     4642.27    121.68 o 
   1   0   1     5873.70     5940.52     83.04 o 
   2   0   1     2810.80     2952.91     50.17 o 
   3   0   1        3.18        1.73      1.22 o 
   4   0   1       24.86       20.19      1.51 o 
   5   0   1     1833.68     1817.43     32.33 o 
   6   0   1      475.09      457.49      9.89 o 
   7   0   1        2.11        2.79      1.52 o 
   8   0   1        6.38        4.70      2.45 o 
   9   0   1       48.88       46.30      3.75 o 
 -10   1   1       86.30       69.76      4.59 o 
  -9   1   1      115.42      110.00      4.99 o 
  -8   1   1      188.61      170.66      5.73 o 
  -7   1   1        3.07        1.27      1.43 o 
  -6   1   1      774.06      805.73     12.72 o 
  -5   1   1     1283.65     1310.74     19.40 o 
  -4   1   1      481.48      467.20      7.49 o 
  -3   1   1      404.48      407.28      6.43 o 
  -2   1   1       64.90       69.17      2.00 o 
  -1   1   1     1613.39     1664.61     23.28 o 
   0   1   1     7313.83     7510.01    105.18 o 
   1   1   1       98.97      118.57      2.04 o 
   2   1   1       13.60       13.44      0.61 o 
   3   1   1       58.26       78.01      2.44 o 
   4   1   1      722.16      688.64     13.10 o 
   5   1   1     1445.15     1459.97     26.43 o 
   6   1   1       82.34       90.53      5.90 o 
   7   1   1        1.06        3.70      1.66 o 
   8   1   1       42.19       40.39      3.23 o 
   9   1   1       65.01       68.64     10.09 o 
 -10   2   1       56.81       58.26      4.22 o 
  -9   2   1       48.28       42.61      3.50 o 
  -8   2   1       19.60       18.78      2.38 o 
  -7   2   1      509.96      497.80     11.03 o 
  -6   2   1     1072.59     1093.45     16.69 o 
  -5   2   1      540.32      510.58      8.36 o 
  -4   2   1      163.86      149.85      3.09 o 
  -3   2   1        4.20        8.01      0.70 o 
  -2   2   1       15.21        8.36      0.61 o 
  -1   2   1    24614.73    24227.79    336.86 o 
   0   2   1      140.61      113.67      2.16 o 
   1   2   1        0.74       10.65      1.70 o 
   2   2   1      192.14      192.62      4.17 o 
   3   2   1      848.98      826.86     15.15 o 
   4   2   1     1891.59     1928.84     34.03 o 
   5   2   1      866.00      861.18     16.51 o 
   6   2   1       40.04       44.16      2.87 o 
   7   2   1       77.13       82.35      4.49 o 
   8   2   1      125.19      127.57      5.16 o 
 -10   3   1       22.53       28.37      3.37 o 
  -9   3   1        2.32        1.22      2.52 o 
  -8   3   1      136.19      128.99      4.94 o 
  -7   3   1      949.86      951.87     15.10 o 
  -6   3   1      577.88      589.08      9.80 o 
  -5   3   1       13.71       16.53      1.28 o 
  -4   3   1      164.30      174.57      3.57 o 
  -3   3   1      259.47      243.86      4.38 o 
  -2   3   1     9739.01     9882.12    138.27 o 
  -1   3   1     1984.57     1938.42     27.43 o 
   0   3   1        8.86        2.64      0.89 o 
   1   3   1      106.53      109.50      2.31 o 
   2   3   1      318.50      271.87      4.63 o 
   3   3   1     1283.22     1281.05     18.69 o 
   4   3   1     1232.71     1250.85     26.26 o 
   5   3   1        6.52        3.12      0.99 o 
   6   3   1      127.47      105.55     16.51 o 
   7   3   1      111.33      114.35      6.11 o 
   8   3   1       97.37       87.52      6.70 o 
 -10   4   1        5.62        1.59      2.42 o 
  -9   4   1        0.52       -0.71      2.02 o 
  -8   4   1      148.95      135.04      5.13 o 
  -7   4   1      537.02      517.99      9.19 o 
  -6   4   1      136.93      141.15      5.84 o 
  -5   4   1       37.03       39.41      1.94 o 
  -4   4   1      113.30      101.64      2.65 o 
  -3   4   1     2609.58     2521.89     35.87 o 
  -2   4   1     2826.48     2962.95     41.84 o 
  -1   4   1      819.63      830.06     12.46 o 
   0   4   1      148.39      152.92      3.50 o 
   1   4   1      300.95      291.66      5.04 o 
   2   4   1     1121.02     1130.58     16.69 o 
   3   4   1      971.37      989.18     14.88 o 
   4   4   1      116.92      122.16      4.07 o 
   5   4   1      104.39       96.18      3.78 o 
   6   4   1      198.23      209.12     12.17 o 
   7   4   1       68.66       61.18      6.68 o 
  -9   5   1       10.13        7.98      2.52 o 
  -8   5   1       94.13       92.47      4.43 o 
  -7   5   1       33.75       39.07      3.01 o 
  -6   5   1        8.96        8.80      1.40 o 
  -5   5   1       39.66       35.59      1.96 o 
  -4   5   1      263.91      270.55      6.59 o 
  -3   5   1      383.12      336.19      6.00 o 
  -2   5   1       76.78       76.10      3.01 o 
  -1   5   1       17.13       22.56      3.46 o 
   0   5   1      659.03      630.99      9.94 o 
   1   5   1      976.54      937.66     14.17 o 
   2   5   1      753.90      773.97     12.00 o 
   3   5   1      214.17      223.83      5.72 o 
   4   5   1       64.30       70.82      5.56 o 
   5   5   1       96.43       98.99      6.78 o 
   6   5   1      166.03      167.03      9.42 o 
   7   5   1       99.58       81.56      7.73 o 
  -9   6   1       65.03       66.42      4.39 o 
  -8   6   1       60.10       64.66      4.02 o 
  -7   6   1       34.86       35.32      2.36 o 
  -6   6   1       43.43       44.42      2.73 o 
  -5   6   1      152.52      159.30      3.98 o 
  -4   6   1      215.16      224.42      8.64 o 
  -3   6   1       35.35       40.70      1.97 o 
  -2   6   1      196.53      207.73      4.36 o 
  -1   6   1       73.77       77.39      2.49 o 
   0   6   1      576.59      576.84     17.94 o 
   1   6   1      472.39      458.84     10.11 o 
   2   6   1      332.26      340.23      8.21 o 
   3   6   1       35.38       28.32      4.25 o 
   4   6   1        2.91        7.13      3.30 o 
   5   6   1      212.87      223.30     10.79 o 
   6   6   1      117.40      117.59      8.47 o 
  -9   7   1       36.65       38.73      3.72 o 
  -8   7   1       38.85       37.53      2.70 o 
  -7   7   1       24.96       25.85      2.25 o 
  -6   7   1      232.79      233.14      5.43 o 
  -5   7   1      191.77      200.34      4.81 o 
  -4   7   1       13.23       19.16      1.72 o 
  -3   7   1       27.77       31.81      2.14 o 
  -2   7   1        0.61        1.07      1.05 o 
  -1   7   1       96.33       99.17      4.02 o 
   0   7   1       68.66       70.37      3.54 o 
   1   7   1       19.16       19.98      2.38 o 
   2   7   1       51.65       50.28      3.35 o 
   3   7   1        1.08        1.85      3.24 o 
   4   7   1       57.35       58.36      6.55 o 
   5   7   1       81.76       84.29      7.94 o 
  -8   8   1        0.05       -1.33      1.85 o 
  -7   8   1      124.48      126.17      4.47 o 
  -6   8   1      230.92      233.82      6.42 o 
  -5   8   1      131.20      135.08      5.06 o 
  -4   8   1       30.09       32.07      2.44 o 
  -3   8   1       22.73       19.17      2.63 o 
  -2   8   1      210.33      216.71      6.63 o 
  -1   8   1      452.50      444.67     10.68 o 
   0   8   1       66.08       70.94      4.03 o 
   1   8   1       24.98       24.00      2.88 o 
   2   8   1       25.00       21.26      2.97 o 
   3   8   1       61.66       74.64      7.26 o 
   4   8   1       91.05       85.75      8.14 o 
  -7   9   1       89.95       89.14      5.11 o 
  -6   9   1       76.26       74.04      4.61 o 
  -5   9   1       17.28       15.02      2.97 o 
  -4   9   1       20.04       20.91      2.98 o 
  -3   9   1      128.32      138.17      6.00 o 
  -2   9   1      396.80      388.44     12.51 o 
  -1   9   1      201.87      208.14      6.89 o 
   0   9   1       10.56       12.34      3.02 o 
   1   9   1        7.35        3.66      2.52 o 
   2   9   1       33.19       35.85      5.71 o 
  -6  10   1       22.89       26.12      3.65 o 
  -5  10   1        0.19       -2.19      2.56 o 
  -4  10   1       25.39       20.92      3.38 o 
  -3  10   1      124.65      127.39      5.86 o 
  -2  10   1      100.11       96.50      5.26 o 
  -1  10   1       27.77       27.96      3.63 o 
   0  10   1        2.78        1.59      2.76 o 
   2 -11   2       39.91       34.27      4.03 o 
   3 -11   2        8.06        6.48      3.90 o 
  -1 -10   2       33.33       33.50      3.79 o 
   0 -10   2       90.81       88.64      5.12 o 
   1 -10   2      128.32      123.89     11.92 o 
   2 -10   2        7.20        5.57      2.72 o 
   3 -10   2       39.13       38.17      3.78 o 
   4 -10   2      150.91      149.91      9.85 o 
   5 -10   2      161.80      170.70      8.71 o 
   6 -10   2       48.59       44.79      4.23 o 
  -3  -9   2        0.01       -4.04      3.29 o 
  -2  -9   2       28.50       27.22      3.63 o 
  -1  -9   2       63.40       68.69      4.90 o 
   0  -9   2      185.10      186.74      6.48 o 
   1  -9   2       58.98       57.45      3.92 o 
   2  -9   2       24.28       20.62      2.80 o 
   3  -9   2      118.43      128.14      5.29 o 
   4  -9   2      238.74      247.62      7.65 o 
   5  -9   2       68.20       66.86      9.91 o 
   6  -9   2       24.24       20.64      3.09 o 
   7  -9   2        2.57        1.20      2.55 o 
  -4  -8   2        0.15       -2.27      3.46 o 
  -3  -8   2       25.71       34.56      5.06 o 
  -2  -8   2       82.56       83.83      5.75 o 
  -1  -8   2      169.39      172.86      5.91 o 
   0  -8   2      231.79      243.51      7.11 o 
   1  -8   2       21.50       20.42      3.42 o 
   2  -8   2        1.78        1.23      1.84 o 
   3  -8   2       89.66       90.28      4.17 o 
   4  -8   2       53.85       56.57      4.35 o 
   5  -8   2       33.56       26.08      2.80 o 
   6  -8   2        0.57       -0.23      1.45 o 
   7  -8   2       65.96       73.28      3.37 o 
   8  -8   2      135.68      143.34      4.58 o 
  -5  -7   2        0.13        0.13      3.28 o 
  -4  -7   2      119.82      126.71      7.83 o 
  -3  -7   2      264.96      276.27      9.55 o 
  -2  -7   2      226.61      239.79      7.20 o 
  -1  -7   2       76.09       75.84      3.73 o 
   0  -7   2       59.48       54.42      3.26 o 
   1  -7   2      135.02      141.89      4.86 o 
   2  -7   2      343.19      336.48      8.25 o 
   3  -7   2       41.03       35.04      2.79 o 
   4  -7   2        8.91        9.11      1.32 o 
   5  -7   2        0.26       -0.35      1.18 o 
   6  -7   2       39.90       43.74      3.24 o 
   7  -7   2      110.94      111.17      3.76 o 
   8  -7   2       24.53       23.01      2.89 o 
   9  -7   2        2.44        1.79      4.07 o 
  -6  -6   2       83.87       96.82      7.64 o 
  -5  -6   2       32.85       38.42      5.17 o 
  -4  -6   2      272.24      272.56     11.33 o 
  -3  -6   2      480.57      495.55     11.10 o 
  -2  -6   2      348.23      344.11      8.28 o 
  -1  -6   2       13.42       15.77      2.20 o 
   0  -6   2      181.83      170.08      6.74 o 
   1  -6   2     2002.34     1968.94     35.84 o 
   2  -6   2     1210.19     1178.24     17.58 o 
   3  -6   2      342.76      338.09      6.09 o 
   4  -6   2       87.52       90.44      2.78 o 
   5  -6   2      155.11      160.34      3.93 o 
   6  -6   2      149.44      138.77      3.77 o 
   7  -6   2       73.64       82.35      3.17 o 
   8  -6   2       12.63       13.93      2.51 o 
   9  -6   2        0.02        1.68      2.25 o 
  -7  -5   2      125.85      109.88      7.81 o 
  -6  -5   2        3.42       -3.59      2.89 o 
  -5  -5   2      167.04      170.67      8.55 o 
  -4  -5   2      692.26      680.37     14.07 o 
  -3  -5   2      296.96      332.22      7.86 o 
  -2  -5   2       93.32       84.22      3.32 o 
  -1  -5   2       19.48       14.75      1.64 o 
   0  -5   2     1144.50     1169.32     21.83 o 
   1  -5   2     1934.07     1911.76     27.36 o 
   2  -5   2      299.81      299.42      8.38 o 
   3  -5   2      200.90      204.47      4.07 o 
   4  -5   2      502.31      506.08      8.41 o 
   5  -5   2      717.46      692.35     11.18 o 
   6  -5   2      250.69      244.16      5.18 o 
   7  -5   2       73.58       70.81      3.71 o 
   8  -5   2        0.00       -1.31      1.80 o 
   9  -5   2       16.13       16.43      3.92 o 
  -8  -4   2       41.95       42.86      6.05 o 
  -7  -4   2        1.73       -1.53      2.93 o 
  -6  -4   2       60.29       70.08      5.82 o 
  -5  -4   2     1248.91     1190.10     33.20 o 
  -4  -4   2      241.76      251.21      4.78 o 
  -3  -4   2      639.01      663.06     10.29 o 
  -2  -4   2       54.39       59.10      2.21 o 
  -1  -4   2      338.43      309.94      6.83 o 
   0  -4   2     1780.20     1829.90     32.71 o 
   1  -4   2      597.28      573.98      8.75 o 
   2  -4   2      253.32      273.72      4.71 o 
   3  -4   2      325.08      326.29      5.61 o 
   4  -4   2     2078.90     2081.84     29.94 o 
   5  -4   2     1401.61     1417.76     21.03 o 
   6  -4   2      438.85      428.51      7.60 o 
   7  -4   2       45.78       48.34      7.70 o 
   8  -4   2       35.87       32.61      3.01 o 
   9  -4   2      187.10      195.32      6.73 o 
  -8  -3   2        2.75        6.21      3.70 o 
  -7  -3   2      108.74      117.77      4.50 o 
  -6  -3   2     1263.09     1265.39     28.48 o 
  -5  -3   2      345.06      348.80      7.82 o 
  -4  -3   2      345.76      374.18      6.38 o 
  -3  -3   2       14.19       12.62      0.90 o 
  -2  -3   2      658.60      755.35     11.24 o 
  -1  -3   2     4837.18     5025.55     87.21 o 
   0  -3   2     1016.33     1026.51     18.63 o 
   1  -3   2      576.71      557.54      8.37 o 
   2  -3   2       36.71       34.44      1.36 o 
   3  -3   2      685.20      672.01     12.48 o 
   4  -3   2     1605.00     1581.19     22.94 o 
   5  -3   2      563.31      553.01      8.96 o 
   6  -3   2       11.52       12.37      1.20 o 
   7  -3   2        4.07        3.78      1.62 o 
   8  -3   2      175.70      170.86      9.99 o 
   9  -3   2      270.44      269.65      8.07 o 
  -9  -2   2       26.42       16.36      4.62 o 
  -8  -2   2       32.62       37.63      4.71 o 
  -7  -2   2      399.20      398.49      9.32 o 
  -5  -2   2      128.40      120.50      6.01 o 
  -4  -2   2        1.68        5.01      0.95 o 
  -3  -2   2      247.34      251.88      4.36 o 
  -2  -2   2     6805.87     7319.22    102.54 o 
  -1  -2   2     2542.59     2574.32     63.76 o 
   0  -2   2     3155.62     3312.74     56.20 o 
   1  -2   2      660.19      729.78     12.85 o 
   2  -2   2       64.21       51.45      2.13 o 
   3  -2   2      897.37      845.88     12.50 o 
   4  -2   2     2008.07     2077.11     29.63 o 
   5  -2   2       28.04       25.57      1.32 o 
   6  -2   2       60.29       54.37      3.00 o 
   7  -2   2      116.24      115.74      4.47 o 
   8  -2   2      366.20      348.57      9.04 o 
   9  -2   2       79.60       88.97      5.59 o 
  -9  -1   2        0.93        0.85      2.25 o 
  -8  -1   2      104.80       98.36      4.27 o 
  -7  -1   2      123.07      114.35      4.30 o 
  -6  -1   2        6.47        7.28      1.44 o 
  -5  -1   2        6.43        7.24      1.26 o 
  -4  -1   2      388.93      391.93      8.20 o 
  -3  -1   2     2782.11     2940.80     51.23 o 
  -2  -1   2     2294.73     2305.55     41.43 o 
  -1  -1   2      196.77      186.49      5.83 o 
   0  -1   2     1867.14     1879.80     53.85 o 
   1  -1   2      994.00     1059.06     18.26 o 
   2  -1   2      957.96      878.36     24.30 o 
   3  -1   2     3774.67     3985.54     55.70 o 
   4  -1   2      352.86      331.31      6.41 o 
   5  -1   2      257.94      274.44      8.74 o 
   6  -1   2       50.00       54.73      3.09 o 
   7  -1   2      352.60      354.46     15.04 o 
   8  -1   2      105.81      113.89      4.89 o 
   9  -1   2       27.76       32.10      3.34 o 
  -9   0   2       59.91       57.73      4.02 o 
  -8   0   2      208.93      213.56      8.43 o 
  -7   0   2        2.84        2.97      1.80 o 
  -6   0   2      422.87      421.24     10.91 o 
  -5   0   2       16.35       16.90      1.74 o 
  -4   0   2       65.59       52.71      1.71 o 
  -3   0   2     1414.10     1336.06     19.24 o 
  -2   0   2     1273.72     1346.72     19.67 o 
  -1   0   2     2723.14     2865.50     53.59 o 
   0   0   2      127.12      134.57      2.90 o 
   1   0   2     5211.11     5100.78     71.02 o 
   2   0   2     3627.74     3684.33     51.26 o 
   3   0   2     2432.54     2567.86     44.20 o 
   4   0   2       46.01       52.28      2.35 o 
   5   0   2      178.04      170.91      5.72 o 
   6   0   2      215.44      225.29      7.12 o 
   7   0   2      169.20      165.08      5.32 o 
   8   0   2       76.01       81.93      5.49 o 
   9   0   2        0.07       -0.55      2.43 o 
 -10   1   2       75.47       75.58     12.99 o 
  -9   1   2      231.77      230.87      7.26 o 
  -8   1   2       42.72       43.33      3.22 o 
  -7   1   2      129.96      134.43      4.71 o 
  -6   1   2       53.84       49.96      3.27 o 
  -5   1   2      100.38       85.06      2.50 o 
  -4   1   2       59.40       50.05      1.88 o 
  -3   1   2      407.73      376.89      6.08 o 
  -2   1   2      136.46      145.12      2.73 o 
  -1   1   2      179.44      197.26      3.26 o 
   0   1   2       39.71       31.44      1.14 o 
   1   1   2       96.56       81.39      1.70 o 
   2   1   2      152.64      126.18      2.34 o 
   3   1   2      119.56      159.05      3.99 o 
   4   1   2      405.30      370.97     10.14 o 
   5   1   2      619.56      647.48     12.90 o 
   6   1   2       78.64       81.64      3.54 o 
   7   1   2       39.30       47.66      3.23 o 
   8   1   2        4.36        4.42      2.03 o 
   9   1   2       25.64       25.94      4.00 o 
 -10   2   2       68.42       74.07      4.70 o 
  -9   2   2       84.87       90.73      4.90 o 
  -8   2   2       67.49       72.70      3.95 o 
  -7   2   2      143.94      141.53      4.83 o 
  -6   2   2      780.20      787.39     12.55 o 
  -5   2   2     1118.43     1080.72     16.29 o 
  -4   2   2      389.59      364.41      6.19 o 
  -3   2   2      321.59      333.68      5.55 o 
  -2   2   2       30.83       32.73      1.26 o 
  -1   2   2      191.01      162.47      3.47 o 
   0   2   2       23.26       19.53      1.55 o 
   1   2   2       50.96       34.83      1.19 o 
   2   2   2      155.31      188.19      3.38 o 
   3   2   2       19.55       14.07      0.83 o 
   4   2   2     1302.15     1367.70     24.79 o 
   5   2   2      426.73      416.50      9.11 o 
   6   2   2        8.96        9.27      1.75 o 
   7   2   2       19.16       14.64      2.28 o 
   8   2   2       62.27       69.65      4.18 o 
 -10   3   2       47.14       41.26      3.80 o 
  -9   3   2       78.25       72.79      4.30 o 
  -8   3   2       26.15       22.13      2.62 o 
  -7   3   2      728.87      739.67     12.24 o 
  -6   3   2     1449.66     1461.71     21.91 o 
  -5   3   2      780.82      740.47     12.29 o 
  -4   3   2      174.42      175.23      3.65 o 
  -3   3   2      242.02      233.33      4.30 o 
  -2   3   2     3508.33     3631.91     50.92 o 
  -1   3   2     6357.97     6608.81    121.55 o 
   0   3   2      132.09      118.61      3.20 o 
   1   3   2        9.74       11.52      0.87 o 
   2   3   2        7.04        9.78      1.01 o 
   3   3   2      346.57      322.82      6.85 o 
   4   3   2      644.51      599.52     40.50 o 
   5   3   2        9.82       10.98      1.71 o 
   6   3   2        0.06       -1.17      2.12 o 
   7   3   2       29.28       29.69      2.84 o 
   8   3   2       45.74       46.35      3.69 o 
 -10   4   2       51.17       44.13      3.92 o 
  -9   4   2       36.05       27.26      5.74 o 
  -8   4   2       93.71       88.80      4.88 o 
  -7   4   2      320.94      322.76      6.54 o 
  -6   4   2      266.19      276.14      5.63 o 
  -5   4   2      209.94      195.02      4.26 o 
  -4   4   2       18.93       22.56      2.55 o 
  -3   4   2      284.46      298.98      5.39 o 
  -2   4   2     9257.60     9405.67    131.41 o 
  -1   4   2     1605.32     1584.85     28.55 o 
   0   4   2      309.96      320.80      5.59 o 
   1   4   2        0.42        1.66      0.71 o 
   2   4   2      419.73      423.69      7.06 o 
   3   4   2     1059.66     1076.06     16.17 o 
   4   4   2      394.14      420.75      9.28 o 
   5   4   2       40.96       37.44      2.68 o 
   6   4   2       61.76       58.62      3.60 o 
   7   4   2       61.26       57.55      6.39 o 
  -9   5   2       22.31       20.64      2.97 o 
  -8   5   2      187.84      180.01      4.85 o 
  -7   5   2       70.68       68.06      2.93 o 
  -6   5   2        0.85        0.64      1.17 o 
  -5   5   2       11.64       11.47      1.41 o 
  -4   5   2       12.94       12.53      1.31 o 
  -3   5   2     2185.92     2214.97     31.98 o 
  -2   5   2      645.01      618.38     12.47 o 
  -1   5   2        3.89        5.58      1.13 o 
   0   5   2      109.06      112.46      3.39 o 
   1   5   2      455.59      442.55      7.72 o 
   2   5   2     1290.63     1318.12     19.61 o 
   3   5   2     1151.77     1185.68     22.06 o 
   4   5   2       24.22       25.32      2.25 o 
   5   5   2       90.07       91.22      6.59 o 
   6   5   2      107.44      129.76      8.45 o 
  -9   6   2      111.62      115.42      5.39 o 
  -8   6   2      198.07      195.70      5.22 o 
  -7   6   2       44.11       46.65      2.64 o 
  -6   6   2        7.69        5.33      1.49 o 
  -5   6   2        6.29        7.44      2.10 o 
  -4   6   2      454.65      424.09      8.47 o 
  -3   6   2      354.19      351.28      8.37 o 
  -2   6   2       65.63       60.90      3.06 o 
  -1   6   2       44.89       45.31      2.19 o 
   0   6   2      109.91      111.14      3.10 o 
   1   6   2      579.09      577.28      9.57 o 
   2   6   2      760.37      769.92     15.66 o 
   3   6   2      182.52      196.50      9.23 o 
   4   6   2       10.65       11.68      3.77 o 
   5   6   2      108.02      116.16      7.91 o 
   6   6   2       73.91       80.65      7.75 o 
  -9   7   2      101.95       98.97      5.21 o 
  -8   7   2       58.56       70.40      3.48 o 
  -7   7   2        8.28        7.37      1.79 o 
  -6   7   2       33.31       31.28      2.34 o 
  -5   7   2      247.31      275.02      5.96 o 
  -4   7   2      219.96      217.53      6.48 o 
  -3   7   2       40.33       43.76      2.34 o 
  -2   7   2        2.19        1.52      1.18 o 
  -1   7   2       76.46       72.83      2.80 o 
   0   7   2      105.57      110.90      4.40 o 
   1   7   2       83.55       84.41      6.00 o 
   2   7   2        9.29        6.83      2.11 o 
   3   7   2       39.38       35.19      5.10 o 
   4   7   2       46.30       43.05      5.80 o 
   5   7   2       64.85       65.22      7.29 o 
  -8   8   2       10.83       10.78      2.26 o 
  -7   8   2       16.42       15.14      3.54 o 
  -6   8   2      130.58      133.55      4.33 o 
  -5   8   2      198.03      192.56     16.46 o 
  -4   8   2       73.82       76.49      4.77 o 
  -3   8   2       57.88       53.43      4.40 o 
  -2   8   2       35.34       30.55      3.02 o 
  -1   8   2      244.06      239.93      7.13 o 
   0   8   2      173.38      184.09      6.23 o 
   1   8   2       43.01       42.28      3.45 o 
   2   8   2       49.80       55.64      6.16 o 
   3   8   2       14.81       25.89      5.06 o 
   4   8   2       89.69       93.02      7.94 o 
  -7   9   2       72.00       71.48      3.74 o 
  -6   9   2       88.35       93.07      4.99 o 
  -5   9   2       22.01       21.27      3.15 o 
  -4   9   2       15.66       15.08      2.91 o 
  -3   9   2        5.52        3.93      2.51 o 
  -2   9   2      172.80      172.05      6.43 o 
  -1   9   2      230.85      213.44      7.08 o 
   0   9   2       98.57      100.80      6.57 o 
   1   9   2        1.60       -1.75      2.43 o 
   2   9   2        0.39        2.11      3.92 o 
  -5  10   2        8.40        6.06      2.93 o 
  -4  10   2        1.04        1.15      2.62 o 
  -3  10   2       22.21       20.94      3.27 o 
  -2  10   2      116.81      115.21      6.95 o 
  -1  10   2       59.27       63.22      4.63 o 
   0  10   2        0.40        0.75      2.69 o 
   3 -11   3       20.25        9.06      3.13 o 
  -1 -10   3        2.92        0.00      2.53 o 
   0 -10   3      116.15      105.89      5.30 o 
   1 -10   3      101.59       99.33      5.19 o 
   2 -10   3       54.74       51.67      4.17 o 
   3 -10   3       34.22       26.82      4.90 o 
   4 -10   3       25.66       23.93      3.79 o 
   5 -10   3      157.12      164.60     13.89 o 
   6 -10   3      127.94      133.54      6.06 o 
  -3  -9   3       84.16       89.31      8.03 o 
  -2  -9   3        0.17        0.05      2.38 o 
  -1  -9   3      109.02      115.84      5.23 o 
   0  -9   3      231.96      234.87      7.37 o 
   1  -9   3      143.40      142.47      5.60 o 
   2  -9   3       66.55       70.61      4.28 o 
   3  -9   3        8.41        6.95      2.95 o 
   4  -9   3      167.23      168.70      6.20 o 
   5  -9   3      246.28      248.15      7.75 o 
   6  -9   3       92.59       91.34      4.94 o 
   7  -9   3        4.68        2.44      2.52 o 
  -4  -8   3       54.46       61.65      6.62 o 
  -3  -8   3        1.39       -0.25      2.21 o 
  -2  -8   3       50.26       48.17      3.95 o 
  -1  -8   3      160.36      162.76      6.69 o 
   0  -8   3      358.57      365.25      9.23 o 
   1  -8   3      108.78      104.40      4.52 o 
   2  -8   3       13.87        9.67      4.14 o 
   3  -8   3       38.89       38.64      3.16 o 
   4  -8   3      191.40      196.63      6.28 o 
   5  -8   3       97.07      101.53      4.63 o 
   6  -8   3       32.84       32.20      3.15 o 
   7  -8   3        0.62        0.47      1.65 o 
   8  -8   3       48.68       51.25      7.12 o 
  -5  -7   3       12.68       20.91      4.71 o 
  -4  -7   3       20.49       15.90      3.96 o 
  -3  -7   3      187.90      178.80     13.18 o 
  -2  -7   3      244.54      255.64      7.16 o 
  -1  -7   3      494.72      504.52     11.33 o 
   0  -7   3       58.95       64.22      3.44 o 
   1  -7   3      120.67      112.78      4.35 o 
   2  -7   3      207.32      214.48      9.73 o 
   3  -7   3      445.58      443.91     10.21 o 
   4  -7   3       72.47       74.71      2.74 o 
   5  -7   3       29.93       27.37      1.95 o 
   6  -7   3        9.74        7.79      1.56 o 
   7  -7   3      111.32      100.19     12.87 o 
   8  -7   3      140.94      159.72      5.94 o 
   9  -7   3       24.22       24.97      3.30 o 
  -6  -6   3       57.11       52.00      6.15 o 
  -5  -6   3        1.29       -1.04      2.93 o 
  -4  -6   3       63.75       70.81      3.78 o 
  -3  -6   3      239.46      254.41      8.02 o 
  -2  -6   3      472.57      467.60     10.47 o 
  -1  -6   3      334.65      326.60      7.89 o 
   0  -6   3       48.93       61.80      2.97 o 
   1  -6   3      348.32      347.39      8.11 o 
   2  -6   3      807.27      806.09     12.46 o 
   3  -6   3      442.54      421.96      7.29 o 
   4  -6   3      180.67      173.15      3.99 o 
   5  -6   3        8.98        8.52      1.34 o 
   6  -6   3       89.73       92.48      3.89 o 
   7  -6   3      278.01      294.69      6.25 o 
   8  -6   3       40.47       46.57      5.22 o 
   9  -6   3       10.85        7.06      2.60 o 
  -7  -5   3       96.32       81.19      6.87 o 
  -6  -5   3       34.20       32.35      4.87 o 
  -5  -5   3       14.50       13.50      3.44 o 
  -4  -5   3      121.49      121.75      4.34 o 
  -3  -5   3      293.75      303.28      7.41 o 
  -2  -5   3      399.29      403.98      8.99 o 
  -1  -5   3        8.30        5.99      1.36 o 
   0  -5   3      210.77      219.50      7.84 o 
   1  -5   3     1092.67     1074.94     15.86 o 
   2  -5   3      266.48      262.66      4.78 o 
   3  -5   3       87.69       87.60      2.46 o 
   4  -5   3        8.97        5.79      1.53 o 
   5  -5   3      144.45      149.49      4.53 o 
   6  -5   3      348.26      353.79      6.73 o 
   7  -5   3       40.60       38.77      3.01 o 
   8  -5   3        5.76        3.56      2.54 o 
   9  -5   3        4.03        3.17      2.35 o 
  -8  -4   3       27.98       24.23      5.01 o 
  -7  -4   3       65.96       64.28      6.23 o 
  -6  -4   3       45.13       46.44      5.15 o 
  -5  -4   3      181.12      186.10      8.43 o 
  -4  -4   3      225.16      229.29      6.05 o 
  -3  -4   3      386.61      366.90      6.22 o 
  -2  -4   3        1.98        2.29      1.06 o 
  -1  -4   3      101.05      120.46      3.60 o 
   0  -4   3     1031.04      995.13     18.50 o 
   1  -4   3      496.24      436.30      6.90 o 
   2  -4   3      200.27      179.46      3.45 o 
   3  -4   3      130.69      145.03      3.11 o 
   4  -4   3      580.65      593.80     17.44 o 
   5  -4   3      573.72      559.13      9.21 o 
   6  -4   3      259.33      264.79      5.33 o 
   7  -4   3       31.95       34.11      3.26 o 
   8  -4   3        0.60        0.05      1.94 o 
   9  -4   3       44.06       41.36      6.00 o 
  -8  -3   3       72.59       77.04      6.60 o 
  -7  -3   3       30.27       34.02      4.64 o 
  -6  -3   3      617.43      629.72     12.92 o 
  -5  -3   3     1283.55     1290.14     19.32 o 
  -4  -3   3      548.27      588.37      9.65 o 
  -3  -3   3        3.95        3.21      0.64 o 
  -2  -3   3       94.91       71.16      1.79 o 
  -1  -3   3     1926.42     2083.73     29.47 o 
   0  -3   3     2450.58     2386.35     40.75 o 
   1  -3   3      129.84      102.36      3.01 o 
   2  -3   3     1180.92     1262.67     18.24 o 
   3  -3   3      365.75      379.45      7.65 o 
   4  -3   3      717.43      708.45     10.96 o 
   5  -3   3      364.46      371.97      6.48 o 
   6  -3   3      176.21      171.30      5.15 o 
   7  -3   3        4.33        4.19      1.70 o 
   8  -3   3       17.87       17.22      2.55 o 
   9  -3   3      139.26      148.20      9.60 o 
  -9  -2   3       81.70       72.57      7.11 o 
  -8  -2   3       12.34       12.44      2.20 o 
  -7  -2   3       65.86       44.97      3.49 o 
  -6  -2   3     1560.88     1474.78     39.70 o 
  -5  -2   3      500.60      530.26      8.73 o 
  -4  -2   3      646.85      649.68     10.17 o 
  -3  -2   3       36.84       38.10      1.44 o 
  -2  -2   3     2192.15     2427.73     34.21 o 
  -1  -2   3     5353.85     5531.31     77.15 o 
   0  -2   3     1240.43     1239.99     17.69 o 
   1  -2   3      628.21      652.06      9.62 o 
   2  -2   3       64.37       52.52      2.85 o 
   3  -2   3     1516.28     1459.24     21.00 o 
   4  -2   3      721.82      712.55     10.92 o 
   5  -2   3      226.18      228.65      4.37 o 
   6  -2   3       54.92       60.89      4.60 o 
   7  -2   3       15.76       14.56      2.13 o 
   8  -2   3      186.43      186.46      6.25 o 
   9  -2   3      150.62      154.22      6.05 o 
  -9  -1   3        7.47        5.87      2.64 o 
  -8  -1   3        3.40        4.78      1.86 o 
  -7  -1   3      703.39      689.87     14.12 o 
  -6  -1   3      218.51      212.18      8.86 o 
  -5  -1   3      382.23      418.29      7.12 o 
  -4  -1   3       43.93       49.19      2.80 o 
  -3  -1   3     1042.53     1010.34    104.26 o 
  -1  -1   3     3237.56     3376.24     54.58 o 
   0  -1   3      533.49      520.01      7.70 o 
   1  -1   3     1551.30     1608.06     22.72 o 
   2  -1   3     4274.34     4444.32     61.91 o 
   3  -1   3     4672.09     4857.62    132.60 o 
   4  -1   3      800.38      795.36     16.32 o 
   5  -1   3        1.17        4.43      2.96 o 
   6  -1   3       32.10       35.33      2.65 o 
   7  -1   3      262.05      263.52      7.30 o 
   8  -1   3      345.34      345.66      9.27 o 
   9  -1   3       85.22      101.31      5.16 o 
  -9   0   3       28.39       25.76      3.01 o 
  -8   0   3      303.44      301.40      8.14 o 
  -7   0   3      171.89      171.59      6.96 o 
  -6   0   3      144.80      152.29      4.94 o 
  -5   0   3      113.78      119.23      2.95 o 
  -4   0   3       18.55       21.54      2.13 o 
  -3   0   3     2956.07     3134.74     44.07 o 
  -2   0   3     1320.21     1335.87     19.14 o 
  -1   0   3     2998.45     3087.48     43.21 o 
   0   0   3      751.19      831.47     16.09 o 
   1   0   3      622.34      580.26      8.56 o 
   2   0   3     4129.66     4121.22     57.36 o 
   3   0   3     6298.17     6655.30     92.40 o 
   4   0   3       94.22       83.76      2.92 o 
   5   0   3       16.37       13.58      1.60 o 
   6   0   3      204.28      209.25      7.25 o 
   7   0   3      653.40      624.11     22.29 o 
   8   0   3      169.67      177.60      8.13 o 
   9   0   3       11.33       15.54      3.49 o 
  -9   1   3      179.30      181.61      6.37 o 
  -8   1   3      179.59      174.57      5.87 o 
  -7   1   3       60.52       57.44      6.07 o 
  -6   1   3       27.89       33.30      3.14 o 
  -5   1   3       54.32       45.52      1.97 o 
  -4   1   3     1153.12     1108.12     16.50 o 
  -3   1   3      775.77      745.14     11.25 o 
  -2   1   3        1.95        6.45      1.43 o 
  -1   1   3       36.90       41.86      1.25 o 
   0   1   3        4.79       10.22      0.64 o 
   1   1   3        7.64        7.49      1.55 o 
   2   1   3     2281.85     2379.33     33.52 o 
   3   1   3      275.12      256.68      4.40 o 
   4   1   3      151.56      155.40      4.27 o 
   5   1   3       43.52       48.13      2.66 o 
   6   1   3      531.21      510.32     11.09 o 
   7   1   3      184.00      183.94      5.87 o 
   8   1   3       57.99       53.28      4.31 o 
 -10   2   3       39.33       40.46      3.85 o 
  -9   2   3      104.87      102.06      4.88 o 
  -8   2   3        1.34        1.54      1.75 o 
  -7   2   3       85.18       79.78      2.98 o 
  -6   2   3      105.63      109.04      3.16 o 
  -5   2   3      446.12      477.44      8.10 o 
  -4   2   3     1082.73     1091.93     16.31 o 
  -3   2   3      367.46      376.15      6.26 o 
  -2   2   3      922.15      919.51     16.84 o 
  -1   2   3        4.01        3.01      0.74 o 
   0   2   3      344.10      295.69      4.93 o 
   1   2   3      551.77      527.40      8.15 o 
   2   2   3      408.18      403.36      6.50 o 
   3   2   3      186.15      196.00      3.68 o 
   4   2   3      141.42      137.96      6.60 o 
   5   2   3      175.00      178.30      5.12 o 
   6   2   3      151.96      156.93      5.61 o 
   7   2   3       94.65       92.37      4.27 o 
   8   2   3        0.60        0.90      2.05 o 
 -10   3   3       99.66       97.73      5.24 o 
  -9   3   3       19.28       22.82      6.64 o 
  -8   3   3       54.37       56.59      3.66 o 
  -7   3   3       55.09       48.82      2.82 o 
  -6   3   3      400.75      385.90      7.16 o 
  -5   3   3      771.93      764.80     12.16 o 
  -4   3   3      855.17      875.40     13.46 o 
  -3   3   3       65.51       83.11      2.30 o 
  -2   3   3      390.51      403.41      6.67 o 
  -1   3   3     1551.63     1638.55     23.62 o 
   0   3   3     1390.07     1388.36     20.20 o 
   1   3   3      593.04      653.90     10.10 o 
   2   3   3       20.58       26.48      1.37 o 
   3   3   3      183.92      179.58      3.97 o 
   4   3   3      287.29      295.27      8.47 o 
   5   3   3       30.64       29.39      2.58 o 
   6   3   3       25.41       31.67      2.75 o 
   7   3   3        3.14        3.16      1.99 o 
   8   3   3       15.86       11.98      4.86 o 
  -9   4   3       74.15       72.94      4.43 o 
  -8   4   3        0.08       -2.14      1.43 o 
  -7   4   3       66.32       66.86      2.88 o 
  -6   4   3      225.59      227.70      5.03 o 
  -5   4   3      227.99      228.96      4.84 o 
  -4   4   3      159.08      166.84      3.80 o 
  -3   4   3       10.19        8.95      1.78 o 
  -2   4   3      485.58      445.91      7.46 o 
  -1   4   3      735.56      766.18     11.87 o 
   0   4   3      720.97      694.72     15.79 o 
   1   4   3       12.29        9.09      1.36 o 
   2   4   3        5.04        7.02      1.00 o 
   3   4   3      653.37      316.30      9.62 o 
   4   4   3      253.44      264.36     10.36 o 
   5   4   3        4.80        1.41      0.94 o 
   6   4   3       10.41        8.07      1.95 o 
   7   4   3       37.80       37.00      5.70 o 
  -9   5   3        2.25        3.42      2.31 o 
  -8   5   3      131.05      128.95      4.15 o 
  -7   5   3      230.63      248.30      5.67 o 
  -6   5   3      100.31      103.91      3.36 o 
  -5   5   3       30.45       31.33      2.01 o 
  -4   5   3        0.83        0.63      1.00 o 
  -3   5   3      395.62      411.56      7.27 o 
  -2   5   3     1040.31     1066.12     16.24 o 
  -1   5   3       66.76       69.36      3.05 o 
   0   5   3       11.16       11.06      1.25 o 
   1   5   3       28.64       28.28      1.68 o 
   2   5   3      460.50      460.73      7.93 o 
   3   5   3      720.98      740.63     14.77 o 
   4   5   3       61.92       62.87      3.79 o 
   5   5   3        5.12        6.21      3.67 o 
   6   5   3       27.72       30.85      5.24 o 
  -9   6   3      101.50       97.00      5.34 o 
  -8   6   3      222.79      232.38      5.88 o 
  -7   6   3      130.67      143.50      4.34 o 
  -6   6   3       57.13       57.23      2.82 o 
  -5   6   3        8.88        6.04      1.42 o 
  -4   6   3       45.97       58.66      3.26 o 
  -3   6   3     1328.53     1329.38     20.22 o 
  -2   6   3      200.18      198.03      5.76 o 
  -1   6   3       23.78       22.53      1.72 o 
   0   6   3        3.09        1.88      1.13 o 
   1   6   3       85.07       88.63      2.92 o 
   2   6   3      456.13      453.24      8.07 o 
   3   6   3      272.01      266.55     11.20 o 
   4   6   3        0.84       -1.86      3.38 o 
   5   6   3       13.13       17.85      4.68 o 
  -8   7   3       96.27      104.20      4.13 o 
  -7   7   3       26.94       24.95      2.41 o 
  -6   7   3        0.37       -1.47      1.51 o 
  -5   7   3       48.03       43.06      3.29 o 
  -4   7   3      894.83      891.55     14.55 o 
  -3   7   3      340.86      328.21     27.93 o 
  -2   7   3        6.59       10.20      1.58 o 
  -1   7   3       13.24       14.87      2.14 o 
   0   7   3       47.57       46.82      3.23 o 
   1   7   3      177.59      184.21      5.86 o 
   2   7   3      189.42      212.94      9.83 o 
   3   7   3        0.31       -4.60      3.07 o 
   4   7   3       49.68       44.92      6.13 o 
  -8   8   3        5.64        2.66      2.08 o 
  -7   8   3        0.83       -2.72      1.81 o 
  -6   8   3        8.97        8.05      2.86 o 
  -5   8   3      260.91      253.09      6.06 o 
  -4   8   3      263.33      237.49     14.90 o 
  -3   8   3       54.34       59.99      3.95 o 
  -2   8   3        9.75        7.23      3.09 o 
  -1   8   3       75.22       72.40      4.13 o 
   0   8   3      258.98      247.46      7.44 o 
   1   8   3      271.27      272.11      8.17 o 
   2   8   3       34.08       27.80      5.06 o 
   3   8   3       20.43       13.71      4.70 o 
  -7   9   3        5.20        5.84      2.89 o 
  -6   9   3       72.64       78.51      3.83 o 
  -5   9   3       83.13       86.96      4.98 o 
  -4   9   3       28.08       28.44      3.50 o 
  -3   9   3        0.01        1.28      2.47 o 
  -2   9   3       48.01       47.11      3.83 o 
  -1   9   3      160.39      158.63      6.63 o 
   0   9   3      186.91      204.21      7.13 o 
   1   9   3       53.30       45.81      6.17 o 
   2   9   3        0.98        0.02      3.86 o 
  -5  10   3        2.71        4.20      2.92 o 
  -4  10   3       10.90        8.83      3.04 o 
  -3  10   3        0.18        0.67      2.74 o 
  -2  10   3       27.64       31.12      6.80 o 
  -1  10   3       46.21       49.79      4.34 o 
  -1 -10   4       25.15       20.42      3.24 o 
   0 -10   4       27.26       25.50      3.45 o 
   1 -10   4       64.22       53.44      4.16 o 
   2 -10   4       20.30       21.17      3.18 o 
   3 -10   4       26.84       27.65      5.84 o 
   4 -10   4        1.44        0.44      2.48 o 
   5 -10   4       79.88       70.03      8.12 o 
   6 -10   4      112.24      107.20      5.59 o 
  -3  -9   4      122.22      123.36      8.38 o 
  -2  -9   4      131.50      111.14      7.98 o 
  -1  -9   4       44.97       47.75      3.87 o 
   0  -9   4      165.17      164.34      6.00 o 
   1  -9   4       97.55      105.80      4.92 o 
   2  -9   4      118.18      122.24      5.32 o 
   3  -9   4       87.84       77.11      4.28 o 
   4  -9   4       25.28       19.59      2.84 o 
   5  -9   4      186.63      177.81      6.39 o 
   6  -9   4       67.70       74.98      4.56 o 
   7  -9   4        6.57        5.18      4.90 o 
  -4  -8   4       66.34       74.28      7.11 o 
  -3  -8   4      128.36      117.22      5.18 o 
  -2  -8   4       21.17       18.75      6.77 o 
  -1  -8   4      283.35      291.84      8.08 o 
   0  -8   4      197.58      195.07      6.25 o 
   1  -8   4      141.76      130.68      6.93 o 
   2  -8   4      326.80      301.74      8.07 o 
   3  -8   4       11.49        7.88      2.07 o 
   4  -8   4       86.06       81.50      5.90 o 
   5  -8   4      140.25      138.05      5.32 o 
   6  -8   4       17.66       17.49      2.74 o 
   7  -8   4        0.11       -1.66      4.07 o 
   8  -8   4        0.21       -3.17      2.11 o 
  -5  -7   4       59.06       53.32      6.13 o 
  -4  -7   4      110.69      110.62      7.27 o 
  -3  -7   4       23.36       22.17      2.69 o 
  -2  -7   4      559.92      554.63     12.41 o 
  -1  -7   4      861.85      865.91     17.63 o 
   0  -7   4      262.59      251.05      6.82 o 
   1  -7   4       80.79       80.77      3.84 o 
   2  -7   4       79.67       82.01      3.80 o 
   3  -7   4      478.95      470.59     10.68 o 
   4  -7   4      582.15      579.31     12.62 o 
   5  -7   4      190.46      188.89      4.55 o 
   6  -7   4        2.95        3.69      1.46 o 
   7  -7   4        2.37        2.22      1.59 o 
   8  -7   4       81.96       83.09      8.73 o 
  -6  -6   4       59.85       63.68      6.64 o 
  -5  -6   4      166.60      158.10      8.65 o 
  -4  -6   4       34.41       36.50      3.03 o 
  -3  -6   4       84.31       87.21      4.94 o 
  -2  -6   4      470.87      498.42     11.04 o 
  -1  -6   4      932.15      924.33     18.19 o 
   0  -6   4      115.59      112.45      4.04 o 
   1  -6   4       36.57       37.73      2.57 o 
   2  -6   4      670.35      694.10     14.10 o 
   3  -6   4     1490.63     1517.42     22.43 o 
   4  -6   4      616.45      625.90     10.33 o 
   5  -6   4      136.58      144.84      3.80 o 
   6  -6   4        1.83        0.06      1.06 o 
   7  -6   4       64.72       66.86      7.13 o 
   8  -6   4      165.05      179.85      8.85 o 
   9  -6   4       35.87       41.69      3.77 o 
  -7  -5   4      107.73      111.00      7.76 o 
  -6  -5   4       86.15       89.88      6.66 o 
  -5  -5   4       28.86       31.42      4.47 o 
  -4  -5   4       12.48       10.79      2.55 o 
  -3  -5   4       60.06       73.25      3.39 o 
  -2  -5   4      868.61      945.27     18.34 o 
  -1  -5   4      390.63      421.11     12.84 o 
   0  -5   4        0.20        1.01      1.10 o 
   1  -5   4       85.93       81.85      2.07 o 
   2  -5   4     1283.49     1288.44     19.42 o 
   3  -5   4      398.30      398.78      6.83 o 
   4  -5   4      153.17      159.89      3.70 o 
   5  -5   4       40.28       38.86      2.49 o 
   6  -5   4      304.37      305.84      7.06 o 
   7  -5   4      392.38      398.93      9.63 o 
   8  -5   4       76.54       84.08      4.45 o 
   9  -5   4        3.25        2.34      2.45 o 
  -8  -4   4       72.52       75.21      7.50 o 
  -7  -4   4       26.96       23.75      4.46 o 
  -6  -4   4       32.86       21.80      3.86 o 
  -5  -4   4      112.99      121.24      4.95 o 
  -4  -4   4      169.23      189.33      5.45 o 
  -3  -4   4      360.66      366.92      8.32 o 
  -2  -4   4      343.91      354.03      5.97 o 
  -1  -4   4        0.92        2.25      0.49 o 
   0  -4   4        3.36        3.29      1.24 o 
   1  -4   4       36.37       33.10      1.54 o 
   2  -4   4       59.18       38.70      1.89 o 
   3  -4   4      103.29      100.41      2.77 o 
   4  -4   4        0.92        0.95      0.69 o 
   5  -4   4      234.76      225.13      4.63 o 
   6  -4   4      788.29      845.43     16.71 o 
   7  -4   4      162.01      171.56      7.87 o 
   8  -4   4       51.17       50.95      3.76 o 
   9  -4   4        5.13        4.89      2.46 o 
  -8  -3   4       75.28       74.23      6.99 o 
  -7  -3   4        0.22        1.66      2.77 o 
  -6  -3   4      192.71      190.68      8.27 o 
  -5  -3   4      583.20      601.65      9.90 o 
  -4  -3   4      870.60      873.94     13.42 o 
  -3  -3   4      679.87      670.86     10.42 o 
  -2  -3   4       63.90       90.48      2.19 o 
  -1  -3   4      649.29      684.05     10.34 o 
   0  -3   4     1559.92     1444.71     20.72 o 
   1  -3   4      226.82      182.77      3.37 o 
   2  -3   4      124.58      110.39      2.47 o 
   3  -3   4        0.83        0.41      0.45 o 
   4  -3   4        4.25        5.20      0.87 o 
   5  -3   4      310.89      328.68      5.94 o 
   6  -3   4       18.03       23.28      2.29 o 
   7  -3   4       31.86       35.42      2.91 o 
   8  -3   4        0.24        0.62      2.17 o 
   9  -3   4       33.88       39.54      3.64 o 
  -8  -2   4      123.01      111.45     17.52 o 
  -7  -2   4        7.51       12.82      3.22 o 
  -6  -2   4      143.11      139.71      4.46 o 
  -5  -2   4      290.34      300.88      5.67 o 
  -4  -2   4      514.65      496.70      8.14 o 
  -3  -2   4       32.37       47.13      1.97 o 
  -2  -2   4       47.32       49.80      1.81 o 
  -1  -2   4     3549.79     3785.58     52.88 o 
   0  -2   4     1583.65     1657.51     23.59 o 
   1  -2   4      667.66      628.52      9.42 o 
   2  -2   4      378.19      439.98      8.40 o 
   3  -2   4      372.07      341.26      5.73 o 
   4  -2   4      287.20      249.04      4.59 o 
   5  -2   4       43.28       38.81      2.82 o 
   6  -2   4        1.53       -0.34      1.41 o 
   7  -2   4        4.41       -0.10      1.69 o 
   8  -2   4       42.12       44.11      3.52 o 
   9  -2   4       53.83       53.18      4.07 o 
  -9  -1   4      100.20      105.36      6.37 o 
  -8  -1   4        4.98        3.71      2.16 o 
  -7  -1   4      153.01      160.28      5.11 o 
  -6  -1   4      463.17      465.67      8.11 o 
  -5  -1   4      395.77      404.13      7.62 o 
  -4  -1   4        2.23        3.14      0.76 o 
  -3  -1   4       13.70       13.79      1.18 o 
  -2  -1   4     2458.50     2571.32     46.82 o 
  -1  -1   4     3769.37     3920.17     54.74 o 
   0  -1   4      234.62      182.31      4.14 o 
   1  -1   4     1007.91     1150.51     16.54 o 
   2  -1   4     1918.90     2043.94     38.36 o 
   3  -1   4     2370.14     2487.03     35.24 o 
   4  -1   4     1043.01     1038.44     64.56 o 
   5  -1   4      279.03      281.29      7.41 o 
   6  -1   4        0.14       -0.13      1.36 o 
   7  -1   4       38.29       40.41      3.18 o 
   8  -1   4      219.53      218.03      7.02 o 
   9  -1   4       25.70       26.79      3.27 o 
  -9   0   4        0.02       -0.66      1.96 o 
  -8   0   4       83.27       92.45      4.44 o 
  -7   0   4      972.76      985.97     19.40 o 
  -6   0   4      387.66      417.44      9.00 o 
  -5   0   4      528.98      310.96     10.05 o 
  -4   0   4       97.49      119.69      2.86 o 
  -3   0   4      270.30      286.63      6.18 o 
  -2   0   4     1955.82     1882.37     26.84 o 
  -1   0   4      464.50      452.32      7.76 o 
   0   0   4      862.51      847.32     15.44 o 
   1   0   4       74.08       71.04      1.66 o 
   2   0   4     2308.73     2256.18     31.88 o 
   3   0   4     1805.17     1784.14     25.83 o 
   4   0   4      825.89      825.59     15.61 o 
   5   0   4      238.20      245.27      6.17 o 
   6   0   4        2.21        3.44      1.63 o 
   7   0   4      242.02      240.42      9.37 o 
   8   0   4      204.30      213.70      8.91 o 
   9   0   4       13.24        8.82      2.69 o 
  -9   1   4       27.28       27.11      3.13 o 
  -8   1   4      680.63      667.80     14.41 o 
  -7   1   4      346.18      347.53      6.88 o 
  -6   1   4      334.36      337.97      6.47 o 
  -5   1   4       51.61       47.69      2.21 o 
  -4   1   4      366.40      375.53      6.53 o 
  -3   1   4     2843.37     2928.23     41.41 o 
  -2   1   4     1353.48     1271.86     18.47 o 
  -1   1   4      843.43      834.30     13.03 o 
   0   1   4       21.12       17.15      0.91 o 
   1   1   4      697.68      699.79     10.53 o 
   2   1   4     1622.42     1679.13     24.08 o 
   3   1   4      303.88      307.07      7.81 o 
   4   1   4        3.69        4.50      1.23 o 
   5   1   4       19.66       20.10      2.00 o 
   6   1   4      265.13      260.69      6.93 o 
   7   1   4      367.27      348.06      8.83 o 
   8   1   4      104.76      104.58      4.91 o 
  -9   2   4      159.01      146.13      5.84 o 
  -8   2   4       92.60       90.07      4.47 o 
  -7   2   4       40.00       39.18      2.36 o 
  -6   2   4        5.24        4.27      1.21 o 
  -5   2   4      256.38      254.69      5.12 o 
  -4   2   4     2864.18     2976.61     42.35 o 
  -3   2   4     1287.51     1282.94     18.87 o 
  -2   2   4      746.62      754.06     11.46 o 
  -1   2   4       40.53       46.33      2.09 o 
   0   2   4      397.16      378.43      6.23 o 
   1   2   4     1225.46     1201.88     17.60 o 
   2   2   4     2023.07     2021.14     28.93 o 
   3   2   4        1.13        1.01      0.93 o 
   4   2   4       28.28       25.27      2.09 o 
   5   2   4      165.59      165.95      8.16 o 
   6   2   4      567.90      513.75     11.45 o 
   7   2   4      175.96      177.86      5.97 o 
   8   2   4        8.50        4.03      2.27 o 
  -9   3   4       67.94       71.87      4.41 o 
  -8   3   4       48.99       50.02      4.20 o 
  -7   3   4       26.62       22.72      1.92 o 
  -6   3   4       70.35       74.01      2.82 o 
  -5   3   4     1319.59     1305.49     19.72 o 
  -4   3   4     1481.22     1491.03     22.05 o 
  -3   3   4      314.28      325.28      5.81 o 
  -2   3   4       32.82       35.32      2.05 o 
  -1   3   4      710.00      686.99     10.71 o 
   0   3   4     1473.41     1448.87     21.18 o 
   1   3   4     2881.74     3001.45     42.55 o 
   2   3   4      366.96      379.65      6.54 o 
   3   3   4       53.34       48.03      1.97 o 
   4   3   4       19.39       19.87      2.07 o 
   5   3   4      355.03      337.64     19.84 o 
   6   3   4      125.72      131.90      5.00 o 
   7   3   4       47.02       46.11      3.58 o 
  -9   4   4        6.65        5.95      2.43 o 
  -8   4   4       98.84       90.18      4.45 o 
  -7   4   4       16.29        9.99      1.71 o 
  -6   4   4       20.67       22.58      1.90 o 
  -5   4   4      178.10      183.42      4.29 o 
  -4   4   4      125.96      116.23      4.07 o 
  -3   4   4       50.03       49.62      2.35 o 
  -2   4   4        6.29        5.29      1.00 o 
  -1   4   4      349.94      342.81      6.19 o 
   0   4   4     1062.02     1103.17     16.66 o 
   1   4   4      582.80      572.33      9.35 o 
   2   4   4       20.49       26.72      1.64 o 
   3   4   4       84.67       89.63      3.57 o 
   4   4   4      167.77      180.00      5.44 o 
   5   4   4      103.68      112.79      4.53 o 
   6   4   4       57.93       62.63      3.92 o 
   7   4   4        3.08        3.58      2.28 o 
  -9   5   4       17.24       16.87      3.41 o 
  -8   5   4        5.36        3.70      1.82 o 
  -7   5   4       83.56       86.54      3.42 o 
  -6   5   4      136.16      141.60      4.34 o 
  -5   5   4      101.38      108.19      5.46 o 
  -4   5   4       22.55       20.29      2.06 o 
  -3   5   4       16.86       13.41      1.98 o 
  -2   5   4      123.88      136.64      5.65 o 
  -1   5   4      283.22      289.03      5.67 o 
   0   5   4      163.15      175.39      4.06 o 
   1   5   4       26.30       26.30      2.24 o 
   2   5   4      181.42      175.59     11.50 o 
   3   5   4      333.63      352.57      8.33 o 
   4   5   4      117.23      108.41      4.31 o 
   5   5   4       64.03       60.55      5.99 o 
   6   5   4        2.52       -0.14      3.69 o 
  -9   6   4       10.29        9.23      2.80 o 
  -8   6   4      116.93      120.84      4.34 o 
  -7   6   4      234.15      238.54      5.86 o 
  -6   6   4      159.00      159.91      4.50 o 
  -5   6   4       30.04       29.01      2.80 o 
  -4   6   4        0.19        0.00      1.25 o 
  -3   6   4       83.83       85.94      3.97 o 
  -2   6   4      124.05      141.83      4.42 o 
  -1   6   4      109.24      116.50      4.31 o 
   0   6   4        0.75        2.53      1.24 o 
   1   6   4        0.40        0.89      1.20 o 
   2   6   4      162.28      178.45      5.50 o 
   3   6   4      104.97      109.50      6.98 o 
   4   6   4       18.21       19.92      4.35 o 
   5   6   4       18.76       12.14      4.60 o 
  -8   7   4      125.61      130.64      5.26 o 
  -7   7   4      115.19      118.48      4.31 o 
  -6   7   4       46.96       40.90      3.54 o 
  -5   7   4        0.06        0.95      1.51 o 
  -4   7   4      212.55      215.80      5.32 o 
  -3   7   4      504.41      489.46      9.05 o 
  -2   7   4      120.25      130.43      3.92 o 
  -1   7   4        0.26       -1.08      1.35 o 
   0   7   4        2.93        1.69      1.42 o 
   1   7   4       74.86       81.48      4.06 o 
   2   7   4      126.45      134.21      8.10 o 
   3   7   4        1.88       -0.26      3.76 o 
   4   7   4        0.37       -1.08      3.70 o 
  -7   8   4        4.12        1.68      2.66 o 
  -6   8   4        1.35       -0.34      1.74 o 
  -5   8   4       34.95       39.48      2.81 o 
  -4   8   4      434.77      394.30      8.55 o 
  -3   8   4      158.62      164.02      4.74 o 
  -2   8   4       18.72       17.25      2.86 o 
  -1   8   4        0.34        0.11      2.19 o 
   0   8   4       61.33       68.90      4.40 o 
   1   8   4      228.96      236.41      7.46 o 
   2   8   4      110.17      110.62      8.14 o 
   3   8   4        0.33        4.95      4.21 o 
  -6   9   4        4.05        7.32      2.21 o 
  -5   9   4      180.39      175.28      6.81 o 
  -4   9   4      104.39      101.08      5.18 o 
  -3   9   4        8.07       10.19      2.83 o 
  -2   9   4        1.06        0.27      2.51 o 
  -1   9   4       27.52       32.99      3.60 o 
   0   9   4      144.70      152.15      6.36 o 
   1   9   4      171.27      159.80      9.59 o 
  -1 -10   5       21.37       22.16      3.44 o 
   0 -10   5        4.60        1.82      2.49 o 
   1 -10   5       16.05       15.79      3.01 o 
   2 -10   5      162.75      157.50      9.61 o 
   3 -10   5       38.45       40.14      3.81 o 
   4 -10   5       17.46       18.61      3.19 o 
   5 -10   5        5.20        2.27      4.02 o 
  -3  -9   5      115.38      121.04      9.18 o 
  -2  -9   5       75.18       85.33      4.80 o 
  -1  -9   5        1.82        2.08      3.00 o 
   0  -9   5       17.57       19.46      3.71 o 
   1  -9   5      188.09      175.12      6.17 o 
   2  -9   5       51.00       55.95      4.56 o 
   3  -9   5      106.94      107.46      5.08 o 
   4  -9   5        1.14        0.32      2.15 o 
   5  -9   5       47.33       38.88      3.60 o 
   6  -9   5       72.00       75.57      6.32 o 
   7  -9   5       60.55       60.72      4.47 o 
  -4  -8   5       81.52       80.96      7.30 o 
  -3  -8   5      102.73      111.32      5.13 o 
  -2  -8   5        5.49        3.71      2.21 o 
  -1  -8   5      119.83      124.17      5.06 o 
   0  -8   5      156.09      150.89      5.46 o 
   1  -8   5       19.34       20.64      2.67 o 
   2  -8   5       61.52       62.13      3.74 o 
   3  -8   5       27.89       28.42      2.90 o 
   4  -8   5       45.53       45.91      3.49 o 
   5  -8   5       63.60       63.41      7.15 o 
   6  -8   5       16.20       16.99      2.74 o 
   7  -8   5        7.83       11.08      3.28 o 
  -5  -7   5      100.38      106.90      7.63 o 
  -4  -7   5      153.35      156.92      5.82 o 
  -3  -7   5      155.45      152.89      6.97 o 
  -2  -7   5      271.70      276.91      7.61 o 
  -1  -7   5      645.55      640.58     20.16 o 
   0  -7   5      301.98      298.16      7.79 o 
   1  -7   5      199.47      200.00      5.98 o 
   2  -7   5       54.32       55.96      3.30 o 
   3  -7   5      213.09      212.82      6.17 o 
   4  -7   5      590.99      575.95     12.63 o 
   5  -7   5      118.55      122.71      3.67 o 
   6  -7   5        6.14        6.68      2.42 o 
   7  -7   5        0.36        1.13      2.11 o 
   8  -7   5        8.68        6.46      2.54 o 
  -6  -6   5      139.70      142.06      8.85 o 
  -5  -6   5      156.34      153.81      8.41 o 
  -4  -6   5      400.92      376.57      9.40 o 
  -3  -6   5        2.64        3.69      1.83 o 
  -2  -6   5      496.29      516.33     11.43 o 
  -1  -6   5      470.10      481.45     10.67 o 
   0  -6   5      303.85      302.58      7.47 o 
   1  -6   5      636.11      639.95     13.23 o 
   2  -6   5       25.96       28.41      3.96 o 
   3  -6   5      688.83      709.34     11.37 o 
   4  -6   5      748.38      760.31     12.20 o 
   5  -6   5      122.24      124.23      3.56 o 
   6  -6   5        3.95        4.57      1.47 o 
   7  -6   5        0.89       -0.95      1.85 o 
   8  -6   5      118.06      124.41     12.30 o 
  -7  -5   5      214.48      227.83     10.85 o 
  -6  -5   5      131.12      134.55      7.80 o 
  -5  -5   5      393.06      398.85      9.76 o 
  -4  -5   5       48.52       48.73      3.23 o 
  -3  -5   5      227.55      217.55      6.09 o 
  -2  -5   5      833.08      814.22     16.19 o 
  -1  -5   5      397.68      389.35      8.76 o 
   0  -5   5      767.62      787.64     22.17 o 
   1  -5   5       15.27       13.14      2.29 o 
   2  -5   5      452.71      457.68     14.69 o 
   3  -5   5     1086.37     1094.84     30.44 o 
   4  -5   5      484.98      497.93      8.46 o 
   5  -5   5        3.53        4.18      1.21 o 
   6  -5   5       14.91       10.96      1.54 o 
   7  -5   5      222.70      237.82      6.96 o 
   8  -5   5      176.25      178.92      7.60 o 
   9  -5   5       30.06       26.16      3.35 o 
  -7  -4   5       35.50       39.82      5.16 o 
  -6  -4   5       83.50       94.94      6.48 o 
  -5  -4   5        0.02        1.23      1.64 o 
  -4  -4   5      223.71      215.36      5.97 o 
  -3  -4   5      648.95      704.28     14.21 o 
  -2  -4   5      978.08      972.31     17.74 o 
  -1  -4   5      177.83      181.70      6.53 o 
   0  -4   5        8.70        8.79      0.90 o 
   1  -4   5      275.08      280.38      4.96 o 
   2  -4   5     1461.65     1518.80     22.10 o 
   3  -4   5      693.63      666.36     10.49 o 
   4  -4   5      121.12      100.15     13.44 o 
   5  -4   5        3.90        3.58      1.10 o 
   6  -4   5      132.37      136.18      4.79 o 
   7  -4   5      399.70      412.99     12.37 o 
   8  -4   5      106.95      109.08      5.08 o 
   9  -4   5       16.32       13.77      3.31 o 
  -8  -3   5      109.92      123.99      7.87 o 
  -7  -3   5       69.74       79.22      6.25 o 
  -6  -3   5        0.34        1.63      2.53 o 
  -5  -3   5      259.90      248.92      5.10 o 
  -4  -3   5      520.41      564.81     11.33 o 
  -3  -3   5     1966.59     1975.18     34.70 o 
  -2  -3   5      449.08      453.51      7.42 o 
  -1  -3   5       52.72       61.36      2.25 o 
   0  -3   5      264.79      278.74      5.98 o 
   1  -3   5     2766.17     2816.39     39.73 o 
   2  -3   5      948.60      927.57     13.85 o 
   3  -3   5      592.15      630.86     20.23 o 
   4  -3   5        0.14       -0.01      1.25 o 
   5  -3   5      182.43      182.96      4.03 o 
   6  -3   5      494.47      535.63     11.59 o 
   7  -3   5      159.16      171.63      7.18 o 
   8  -3   5       14.31       21.56      3.46 o 
   9  -3   5        2.25        1.93      2.33 o 
  -8  -2   5       87.61       80.58      6.28 o 
  -7  -2   5        6.49        4.34      2.24 o 
  -6  -2   5       13.60       15.40      1.58 o 
  -5  -2   5       87.92      102.35      3.54 o 
  -4  -2   5      508.81      514.07     13.29 o 
  -3  -2   5      433.38      426.73     10.34 o 
  -2  -2   5      118.50      105.80      2.47 o 
  -1  -2   5      301.97      320.70      6.35 o 
   0  -2   5      796.77      777.54     16.68 o 
   1  -2   5      296.90      258.89      5.00 o 
   2  -2   5      198.82      163.27      3.66 o 
   3  -2   5        4.39        3.37      0.76 o 
   4  -2   5      175.62      162.96      3.79 o 
   5  -2   5      781.49      790.23     21.50 o 
   6  -2   5      125.45      140.74      9.57 o 
   7  -2   5       50.65       60.26      4.94 o 
   8  -2   5        6.95        6.65      2.31 o 
   9  -2   5       17.72       13.31      4.47 o 
  -9  -1   5       55.85       47.35      3.83 o 
  -8  -1   5        8.96       11.27      2.68 o 
  -7  -1   5       11.80       12.37      1.95 o 
  -6  -1   5       71.68       81.87      4.21 o 
  -5  -1   5      280.23      282.26      5.47 o 
  -4  -1   5      516.24      510.40     10.28 o 
  -3  -1   5        5.77        2.33      0.73 o 
  -2  -1   5      250.22      285.74      5.75 o 
  -1  -1   5     1274.05     1309.25     20.89 o 
   0  -1   5      504.33      444.42      8.89 o 
   1  -1   5      174.78      170.17      4.83 o 
   2  -1   5      129.28      122.85      2.65 o 
   3  -1   5      293.07      296.36      5.22 o 
   4  -1   5     1249.92     1336.29     19.72 o 
   5  -1   5      113.13      124.39      5.91 o 
   6  -1   5       82.03       93.14      5.72 o 
   7  -1   5        1.37       -0.07      1.75 o 
   8  -1   5       59.44       60.28      5.48 o 
  -9   0   5       21.51       27.47      3.11 o 
  -8   0   5       54.04       52.98      3.63 o 
  -7   0   5      198.95      204.74      5.00 o 
  -6   0   5      247.31      260.50      6.72 o 
  -5   0   5      343.46      360.70      6.64 o 
  -4   0   5        7.10        6.27      1.00 o 
  -3   0   5       78.62      106.99      2.70 o 
  -2   0   5      629.82      582.59      9.08 o 
  -1   0   5      287.07      254.78     10.39 o 
   0   0   5      372.32      325.59      6.96 o 
   1   0   5      476.28      519.23     10.19 o 
   2   0   5      116.13      111.73      3.58 o 
   3   0   5      471.64      437.67     12.18 o 
   4   0   5      202.47      189.41      5.02 o 
   5   0   5       42.49       36.77      2.49 o 
   6   0   5        1.87        1.11      1.98 o 
   7   0   5       38.46       50.06      4.80 o 
   8   0   5       60.51       61.46      6.80 o 
  -9   1   5        0.36       -0.88      1.99 o 
  -8   1   5      182.32      183.47      6.13 o 
  -7   1   5      491.89      485.00      8.93 o 
  -6   1   5      433.15      418.29      7.73 o 
  -5   1   5        3.34        1.73      0.99 o 
  -4   1   5        5.19        6.55      1.11 o 
  -3   1   5      935.90      881.63     13.42 o 
  -2   1   5     1236.51     1254.71     18.40 o 
  -1   1   5       68.85       50.27      1.93 o 
   0   1   5      765.36      826.25     12.37 o 
   1   1   5      236.75      227.04      4.14 o 
   2   1   5      387.73      365.11      6.16 o 
   3   1   5      158.59      167.27      7.01 o 
   4   1   5       73.85       73.22      3.14 o 
   5   1   5        0.61       -0.15      1.33 o 
   6   1   5       26.76       29.02      2.63 o 
   7   1   5      204.87      195.59      6.37 o 
   8   1   5       25.10       22.80      3.84 o 
  -9   2   5       17.69       17.66      2.76 o 
  -8   2   5      365.21      381.28      9.63 o 
  -7   2   5      185.62      183.15      6.80 o 
  -6   2   5       72.62       72.13      4.65 o 
  -5   2   5       36.82       39.74      2.16 o 
  -4   2   5      906.46      911.71     14.11 o 
  -3   2   5     2209.20     2185.41     31.45 o 
  -2   2   5      527.29      525.11      9.12 o 
  -1   2   5      251.20      269.58      4.89 o 
   0   2   5      237.29      268.29      4.85 o 
   1   2   5     1192.50     1195.06     17.68 o 
   2   2   5      672.19      694.47     10.86 o 
   3   2   5      206.03      208.80      4.23 o 
   4   2   5       64.00       68.84      3.17 o 
   5   2   5        4.05        2.28      1.57 o 
   6   2   5      189.28      186.60      5.97 o 
   7   2   5      144.07      143.01      5.52 o 
  -9   3   5      211.91      205.81      6.98 o 
  -8   3   5      167.75      181.77      6.19 o 
  -7   3   5      184.67      186.55      4.81 o 
  -6   3   5       54.36       52.26      2.62 o 
  -5   3   5      172.25      176.22      4.20 o 
  -4   3   5     1660.59     1662.54     30.43 o 
  -3   3   5     1416.79     1415.53     21.00 o 
  -2   3   5      849.76      849.36     13.13 o 
  -1   3   5       60.49       58.77      2.13 o 
   0   3   5     1245.57     1303.70     19.36 o 
   1   3   5     2190.31     2146.37     30.96 o 
   2   3   5      704.37      700.63     11.12 o 
   3   3   5       86.85       88.55      3.50 o 
   4   3   5        0.49        2.62      1.49 o 
   5   3   5      160.22      153.53      6.25 o 
   6   3   5      216.89      219.42      6.75 o 
   7   3   5       69.03       81.59      4.52 o 
  -9   4   5       56.17       56.53      4.21 o 
  -8   4   5       46.21       43.68      3.94 o 
  -7   4   5       27.52       26.28      2.26 o 
  -6   4   5        1.05       -0.29      1.29 o 
  -5   4   5      302.92      292.88      7.48 o 
  -4   4   5      171.98      173.58      4.14 o 
  -3   4   5      236.42      240.93      5.02 o 
  -2   4   5       49.18       44.31      3.04 o 
  -1   4   5      117.25      119.38      3.17 o 
   0   4   5      600.46      619.17     10.17 o 
   1   4   5     1024.47     1008.19     16.28 o 
   2   4   5       44.12       41.99      2.12 o 
   3   4   5        2.06        1.87      1.47 o 
   4   4   5      114.10      126.11      4.70 o 
   5   4   5      364.19      337.32      8.61 o 
   6   4   5      123.17      126.62      5.27 o 
  -9   5   5       14.70       11.57      2.81 o 
  -8   5   5        4.73        3.95      1.86 o 
  -7   5   5       26.96       32.23      2.55 o 
  -6   5   5      364.01      354.32      9.16 o 
  -5   5   5      305.38      316.22      6.51 o 
  -4   5   5       47.78       53.36      2.87 o 
  -3   5   5        0.43        0.12      1.18 o 
  -2   5   5       73.15       70.60      2.74 o 
  -1   5   5      228.51      217.62      4.79 o 
   0   5   5      628.13      637.59     10.65 o 
   1   5   5       72.25       75.55      2.85 o 
   2   5   5       41.35       42.39      2.32 o 
   3   5   5       46.47       50.75      3.26 o 
   4   5   5      319.93      322.25      8.31 o 
   5   5   5      148.15      159.78      8.69 o 
  -8   6   5       11.53        9.97      2.24 o 
  -7   6   5      164.07      170.46      6.35 o 
  -6   6   5      279.82      276.36     13.30 o 
  -5   6   5       96.92       96.43      4.51 o 
  -4   6   5        4.95        3.50      1.92 o 
  -3   6   5       15.02       20.01      1.95 o 
  -2   6   5      117.66      120.40      3.69 o 
  -1   6   5      298.33      311.97      6.37 o 
   0   6   5      137.51      142.17      3.99 o 
   1   6   5        5.09        5.25      1.94 o 
   2   6   5       10.96       10.73      2.87 o 
   3   6   5       57.57       56.84      3.63 o 
   4   6   5       48.70       47.98      5.85 o 
  -8   7   5       26.60       24.58      3.54 o 
  -7   7   5      106.15      103.46      5.40 o 
  -6   7   5       92.36       98.30      3.92 o 
  -5   7   5        0.14       -1.43      1.62 o 
  -4   7   5       16.38       15.86      2.07 o 
  -3   7   5      138.51      148.96      4.45 o 
  -2   7   5      284.68      301.25      6.54 o 
  -1   7   5      140.94      136.89      5.09 o 
   0   7   5        2.24        0.40      1.46 o 
   1   7   5       45.31       47.28      3.54 o 
   2   7   5       80.17       89.22      7.02 o 
   3   7   5       20.22       18.42      4.65 o 
  -7   8   5       11.50        8.49      2.40 o 
  -6   8   5        0.29       -2.11      1.83 o 
  -5   8   5        2.07        0.42      1.80 o 
  -4   8   5       43.94       44.83      3.00 o 
  -3   8   5      113.77      120.21      4.26 o 
  -2   8   5       86.84       87.97      5.85 o 
  -1   8   5        1.29       -0.33      3.08 o 
   0   8   5       10.34       10.74      2.79 o 
   1   8   5      110.28      115.72      7.80 o 
   2   8   5       79.03       77.64      7.37 o 
  -5   9   5       16.92       19.87      2.60 o 
  -4   9   5       87.56       96.38      5.40 o 
  -3   9   5       43.76       48.79      4.13 o 
  -2   9   5        3.54        4.53      2.78 o 
  -1   9   5        0.12        5.10      2.69 o 
   0   9   5       36.06       36.00      3.89 o 
   0 -10   6       72.44       68.04      4.74 o 
   1 -10   6       21.41       19.83      3.78 o 
   2 -10   6       56.87       53.49      4.28 o 
   3 -10   6      118.36      125.25      5.80 o 
   4 -10   6       20.09       22.95      3.38 o 
  -2  -9   6       92.09       91.61      5.09 o 
  -1  -9   6      103.50      100.54      5.02 o 
   0  -9   6       27.27       23.30      3.13 o 
   1  -9   6       55.76       53.23      5.51 o 
   2  -9   6      340.98      341.96     24.06 o 
   3  -9   6      105.99      113.34      5.12 o 
   4  -9   6       41.72       37.06      3.53 o 
   5  -9   6       20.02       13.43      2.94 o 
   6  -9   6       12.28       13.88      3.02 o 
  -4  -8   6       81.39       80.02      7.20 o 
  -3  -8   6       59.77       67.81      4.48 o 
  -2  -8   6        7.18        8.24      2.45 o 
  -1  -8   6        5.56        4.23      2.14 o 
   0  -8   6       70.31       72.78     10.23 o 
   1  -8   6      459.94      450.92     10.81 o 
   2  -8   6       84.91       84.51      4.30 o 
   3  -8   6       57.64       57.63      3.80 o 
   4  -8   6        0.03       -2.86      1.91 o 
   5  -8   6        6.33        3.82      2.24 o 
   6  -8   6       62.51       64.43      7.49 o 
   7  -8   6       44.06       54.48      6.06 o 
  -5  -7   6       33.83       30.94      4.91 o 
  -4  -7   6      131.75      137.49      5.56 o 
  -3  -7   6       69.66       72.44      4.05 o 
  -2  -7   6       14.49        8.74      2.35 o 
  -1  -7   6       97.11       91.73      4.10 o 
   0  -7   6      689.37      676.05     14.35 o 
   1  -7   6      109.34      103.50      4.25 o 
   2  -7   6      149.43      146.04      6.77 o 
   3  -7   6       35.82       35.33      2.93 o 
   4  -7   6      230.91      216.01      6.39 o 
   5  -7   6      210.24      224.50      6.73 o 
   6  -7   6      183.89      190.93      6.98 o 
   7  -7   6       24.47       22.12      2.93 o 
   8  -7   6        0.19        3.46      2.50 o 
  -6  -6   6       59.23       69.60      6.76 o 
  -5  -6   6      148.06      159.02      8.31 o 
  -4  -6   6      284.38      308.02     13.51 o 
  -3  -6   6       81.21       80.66      3.94 o 
  -2  -6   6       46.91       47.88      3.62 o 
  -1  -6   6      231.47      236.43      6.44 o 
   0  -6   6       41.26       35.50      3.82 o 
   1  -6   6      145.19      150.79      4.74 o 
   2  -6   6        4.90        3.54      1.61 o 
   3  -6   6      321.20      314.15      7.21 o 
   4  -6   6      319.20      312.21      7.89 o 
   5  -6   6      115.62      116.88      3.50 o 
   6  -6   6       58.64       57.59      2.84 o 
   7  -6   6        2.26        1.26      2.08 o 
   8  -6   6       11.51       11.57      2.72 o 
  -6  -5   6      138.73      137.94      7.92 o 
  -5  -5   6      233.67      258.47     10.33 o 
  -4  -5   6      427.94      417.89      9.95 o 
  -3  -5   6       58.57       63.04      4.10 o 
  -2  -5   6      236.37      263.10     10.05 o 
  -1  -5   6       95.93       96.06      3.63 o 
   0  -5   6      378.86      397.89      8.87 o 
   1  -5   6      401.98      417.01      7.06 o 
   2  -5   6       55.18       52.53      2.88 o 
   3  -5   6      661.80      645.10     10.42 o 
   4  -5   6       93.37      103.51      3.05 o 
   5  -5   6        4.94        8.71      1.67 o 
   6  -5   6        5.22        4.20      1.83 o 
   7  -5   6       35.46       35.31      3.18 o 
   8  -5   6      112.26      105.26      5.00 o 
  -7  -4   6      140.68      137.25      7.88 o 
  -6  -4   6       85.23       84.00      6.05 o 
  -5  -4   6      170.27      156.12      7.67 o 
  -4  -4   6      194.35      190.36      5.68 o 
  -3  -4   6     1157.88     1029.39    121.95 o 
  -2  -4   6      607.12      617.27     13.35 o 
  -1  -4   6      208.34      218.26      5.59 o 
   0  -4   6      891.95      943.77     14.24 o 
   1  -4   6        0.53        0.78      0.74 o 
   2  -4   6      475.84      502.09      8.25 o 
   3  -4   6      555.51      542.57      8.91 o 
   4  -4   6       63.70       61.15      2.89 o 
   5  -4   6        0.22       -0.21      1.05 o 
   6  -4   6        0.32       -2.23      1.73 o 
   7  -4   6      268.51      267.15      9.18 o 
   8  -4   6      117.28      125.34     10.04 o 
  -8  -3   6      178.51      181.87      9.32 o 
  -7  -3   6      150.23      147.57      7.99 o 
  -6  -3   6      383.35      385.82      9.48 o 
  -5  -3   6        1.44        3.35      2.60 o 
  -4  -3   6      823.00      817.26     20.34 o 
  -3  -3   6     2164.24     2144.85     31.03 o 
  -2  -3   6      814.57      829.76     12.79 o 
  -1  -3   6     1065.89     1099.86     16.39 o 
   0  -3   6       16.65       14.23      1.09 o 
   1  -3   6     1094.36     1176.36     17.36 o 
   2  -3   6     1910.49     1924.86     27.71 o 
   3  -3   6      868.36      893.14     16.56 o 
   4  -3   6       25.93       27.03      1.60 o 
   5  -3   6      187.81      194.35      7.57 o 
   6  -3   6      194.47      206.07      8.37 o 
   7  -3   6      187.90      184.17      6.12 o 
   8  -3   6       48.70       51.04      7.81 o 
  -8  -2   6       64.11       60.02      5.84 o 
  -7  -2   6      247.04      217.80     24.60 o 
  -6  -2   6      120.04      121.13      3.58 o 
  -5  -2   6       14.77       15.48      1.69 o 
  -4  -2   6      459.10      462.84      7.92 o 
  -3  -2   6      906.95      926.24     14.13 o 
  -2  -2   6      330.45      320.47      6.31 o 
  -1  -2   6        9.53        8.01      0.78 o 
   0  -2   6     1070.70     1090.28     19.25 o 
   1  -2   6     3294.60     3498.43     58.57 o 
   2  -2   6     1560.72     1553.25     22.54 o 
   3  -2   6      117.64      116.12      2.85 o 
   4  -2   6       12.84       11.67      1.21 o 
   5  -2   6      138.54      145.36      4.74 o 
   6  -2   6      397.75      395.58     13.00 o 
   7  -2   6       88.32       93.18      8.36 o 
   8  -2   6        9.02        7.38      2.49 o 
  -8  -1   6       54.96       57.39      3.85 o 
  -7  -1   6       22.38       25.89      2.44 o 
  -6  -1   6       21.38       23.52      1.82 o 
  -5  -1   6       58.87       63.73      6.60 o 
  -4  -1   6      883.18      918.36     14.18 o 
  -3  -1   6      411.39      448.60      7.50 o 
  -2  -1   6       21.30       16.10      1.05 o 
  -1  -1   6       31.24       35.28      3.23 o 
   0  -1   6     2345.50     2489.52     43.46 o 
   1  -1   6     1309.31     1178.94     21.46 o 
   2  -1   6      691.07      726.16     13.47 o 
   3  -1   6       20.24       17.59      2.85 o 
   4  -1   6      542.91      550.46      9.09 o 
   5  -1   6     1090.99     1127.69     48.89 o 
   6  -1   6      398.46      385.62     12.92 o 
   7  -1   6       30.08       29.25      2.97 o 
   8  -1   6        2.12        3.56      2.27 o 
  -9   0   6       34.88       39.33      3.63 o 
  -8   0   6        6.13        2.66      2.53 o 
  -7   0   6      131.98      125.08      5.85 o 
  -6   0   6      231.60      242.71      5.38 o 
  -5   0   6      589.25      569.32      9.78 o 
  -4   0   6      473.87      471.67      8.07 o 
  -3   0   6        1.27        4.90      0.85 o 
  -2   0   6        2.22        3.36      0.68 o 
  -1   0   6      133.70      105.52      3.52 o 
   0   0   6       58.33       47.40      2.62 o 
   1   0   6      249.87      223.38      4.02 o 
   2   0   6       78.31       67.98      2.77 o 
   3   0   6       50.28       53.37      2.46 o 
   4   0   6      798.90      827.98     22.68 o 
   5   0   6      259.87      266.39      9.79 o 
   6   0   6      130.05      120.11      6.59 o 
   7   0   6        0.16        0.58      2.02 o 
   8   0   6       12.78       13.15      3.63 o 
  -9   1   6        9.30       11.05      2.71 o 
  -8   1   6       21.77       19.55      2.67 o 
  -7   1   6      127.18      133.77      4.08 o 
  -6   1   6      388.43      381.16      7.33 o 
  -5   1   6      433.77      420.34      7.63 o 
  -4   1   6        4.69        2.54      0.99 o 
  -3   1   6      223.76      246.00      5.16 o 
  -2   1   6      774.13      815.67     12.52 o 
  -1   1   6      221.47      192.56      3.69 o 
   0   1   6      144.37      137.53      3.53 o 
   1   1   6        3.38        4.26      2.60 o 
   2   1   6        6.13        5.93      0.95 o 
   3   1   6      473.00      475.08      7.95 o 
   4   1   6        9.57       11.25      2.45 o 
   5   1   6       27.28       38.97      2.87 o 
   6   1   6        2.26        0.43      1.78 o 
   7   1   6       48.09       45.12      3.56 o 
  -9   2   6        2.04        1.31      2.25 o 
  -8   2   6       44.53       43.94      3.50 o 
  -7   2   6       96.91       88.20      4.49 o 
  -6   2   6      107.14      106.55      3.49 o 
  -5   2   6       18.37       16.67      2.00 o 
  -4   2   6      105.67       91.17      2.84 o 
  -3   2   6     1362.40     1405.54     20.91 o 
  -2   2   6      875.45      849.15     13.10 o 
  -1   2   6      318.48      321.40      5.76 o 
   0   2   6       45.91       46.76      1.83 o 
   1   2   6      202.88      208.45      5.30 o 
   2   2   6      483.66      502.25      8.38 o 
   3   2   6      136.97      136.05      4.33 o 
   4   2   6       15.74       19.77      2.18 o 
   5   2   6        0.42       -0.64      1.57 o 
   6   2   6       42.02       41.66      3.77 o 
   7   2   6       48.61       42.66      3.55 o 
  -9   3   6       31.88       31.46      3.43 o 
  -8   3   6      143.50      148.17      4.62 o 
  -7   3   6      197.05      196.42      5.10 o 
  -6   3   6       36.31       36.55      2.37 o 
  -5   3   6       18.77       17.67      1.70 o 
  -4   3   6      264.08      255.35      5.31 o 
  -3   3   6      839.88      864.35     13.61 o 
  -2   3   6      349.26      357.31      6.50 o 
  -1   3   6      410.90      423.00      7.36 o 
   0   3   6      166.25      161.93      3.72 o 
   1   3   6      655.21      639.97     10.41 o 
   2   3   6      442.57      420.87      9.99 o 
   3   3   6      215.90      217.48      5.95 o 
   4   3   6       12.34       10.99      1.99 o 
   5   3   6        5.78        5.62      1.98 o 
   6   3   6      110.63      109.00      5.51 o 
  -9   4   6      144.52      149.02      6.07 o 
  -8   4   6       98.26       96.34      3.90 o 
  -7   4   6       46.88       40.28      2.68 o 
  -6   4   6       16.28       14.89      2.37 o 
  -5   4   6       12.82       12.55      1.70 o 
  -4   4   6      176.34      178.97      4.41 o 
  -3   4   6       58.68       55.03      2.43 o 
  -2   4   6       96.02       98.07      3.28 o 
  -1   4   6       25.59       32.02      3.52 o 
   0   4   6      282.80      282.30      5.65 o 
   1   4   6      246.43      251.11      6.38 o 
   2   4   6      127.00      123.53      6.07 o 
   3   4   6       42.31       45.71      3.88 o 
   4   4   6        2.40        2.22      1.82 o 
   5   4   6      125.78      132.09      5.21 o 
   6   4   6       85.03       93.52      6.63 o 
  -8   5   6       30.61       34.06      2.85 o 
  -7   5   6        0.31       -1.49      2.20 o 
  -6   5   6       79.85       83.50      3.45 o 
  -5   5   6      388.39      380.67      9.43 o 
  -4   5   6      273.94      281.88     10.76 o 
  -3   5   6      177.15      179.70      4.51 o 
  -2   5   6        6.60        8.47      1.48 o 
  -1   5   6      207.69      217.48      4.97 o 
   0   5   6      391.10      406.07      7.62 o 
   1   5   6      147.99      137.74      3.89 o 
   2   5   6       27.86       32.61      2.81 o 
   3   5   6        1.28        1.39      1.79 o 
   4   5   6      123.35      129.94      5.20 o 
   5   5   6      159.90      149.86      5.79 o 
  -8   6   6        0.11       -0.70      2.70 o 
  -7   6   6       50.05       57.99      3.41 o 
  -6   6   6      341.13      330.14      7.26 o 
  -5   6   6      242.84      235.31      5.78 o 
  -4   6   6      141.32      139.07      5.45 o 
  -3   6   6        3.97        1.11      1.46 o 
  -2   6   6       71.80       82.50      6.33 o 
  -1   6   6      199.57      229.18      5.42 o 
   0   6   6      234.61      237.90      5.55 o 
   1   6   6       18.82       19.08      2.05 o 
   2   6   6        1.28       -2.59      1.76 o 
   3   6   6       25.08       28.01      4.48 o 
   4   6   6      114.99      105.95      7.47 o 
  -7   7   6       78.26       69.96      3.83 o 
  -6   7   6      124.45      118.78      6.08 o 
  -5   7   6       56.42       57.86      3.31 o 
  -4   7   6        2.78        4.42      1.88 o 
  -3   7   6       44.90       44.68      4.33 o 
  -2   7   6      181.23      169.69      4.81 o 
  -1   7   6      311.04      316.04      6.92 o 
   0   7   6       47.28       42.42      3.32 o 
   1   7   6        6.00        3.81      3.39 o 
   2   7   6       16.52       12.59      4.14 o 
   3   7   6       95.10      108.58      7.83 o 
  -6   8   6        3.26        0.94      2.07 o 
  -5   8   6        4.67        3.19      2.06 o 
  -4   8   6        9.13       12.71      2.33 o 
  -3   8   6       57.66       53.81      3.29 o 
  -2   8   6      152.94      151.67      4.83 o 
  -1   8   6       65.58       57.91      4.23 o 
   0   8   6        2.44        0.88      2.57 o 
   1   8   6       19.22       23.26      4.82 o 
  -3   9   6       54.54       54.41      4.47 o 
  -2   9   6       45.47       40.13      4.06 o 
   1 -10   7       16.34       11.40      3.25 o 
   2 -10   7        2.15       -1.86      2.52 o 
   3 -10   7       62.93       56.61      4.42 o 
  -2  -9   7      126.08      130.80      5.94 o 
  -1  -9   7      156.89      158.55      6.20 o 
   0  -9   7       97.78       93.11      4.93 o 
   1  -9   7       21.20       21.76      5.16 o 
   2  -9   7      128.55      131.43      6.21 o 
   3  -9   7      108.48      114.36      5.16 o 
   4  -9   7       80.72       96.94      8.31 o 
   5  -9   7       38.53       36.87      3.67 o 
  -3  -8   7      138.87      141.90      6.34 o 
  -2  -8   7       95.20       95.76      4.80 o 
  -1  -8   7       68.56       74.49      7.51 o 
   0  -8   7        7.97        7.58      2.29 o 
   1  -8   7      199.53      200.50      6.36 o 
   2  -8   7      263.53      255.02      7.36 o 
   3  -8   7       33.86       31.43      3.07 o 
   4  -8   7       24.54       25.85      3.02 o 
   5  -8   7       11.28        6.99      2.61 o 
   6  -8   7       53.43       56.89      5.16 o 
  -4  -7   7      162.46      168.12      6.28 o 
  -3  -7   7      110.43      112.03      5.01 o 
  -2  -7   7      172.40      173.68     14.80 o 
  -1  -7   7       31.66       28.09      4.28 o 
   0  -7   7      186.67      183.73      5.79 o 
   1  -7   7      915.89      905.82     18.30 o 
   2  -7   7      261.44      263.21      8.63 o 
   3  -7   7       26.91       26.65      2.65 o 
   4  -7   7        7.09        3.51      1.99 o 
   5  -7   7       83.75       88.43      6.04 o 
   6  -7   7      209.50      212.22      6.64 o 
   7  -7   7       97.17      106.79      5.16 o 
  -5  -6   7      128.54      119.87      5.34 o 
  -4  -6   7      142.60      155.55      5.72 o 
  -3  -6   7       98.94       95.65      4.18 o 
  -2  -6   7       49.47       51.48      3.39 o 
  -1  -6   7        1.95        2.44      1.72 o 
   0  -6   7      734.41      761.75     17.01 o 
   1  -6   7      263.92      267.53      7.00 o 
   2  -6   7      203.12      206.65      6.63 o 
   3  -6   7        0.32        0.06      1.57 o 
   4  -6   7       27.09       27.17      1.96 o 
   5  -6   7      243.84      252.88      5.56 o 
   6  -6   7      168.19      182.06      8.00 o 
   7  -6   7       21.63       23.83      2.91 o 
   8  -6   7        3.16        4.81      3.24 o 
  -6  -5   7       56.75       43.28      5.04 o 
  -5  -5   7      161.33      161.16      5.81 o 
  -4  -5   7       87.17       77.15     11.63 o 
  -3  -5   7        1.08       -0.06      1.55 o 
  -2  -5   7        1.51        3.73      5.90 o 
  -1  -5   7      446.88      441.44     17.24 o 
   0  -5   7       19.49       20.13      4.64 o 
   1  -5   7      335.69      332.58      6.04 o 
   2  -5   7        1.37        0.52      0.95 o 
   3  -5   7       59.66       57.00      2.37 o 
   4  -5   7      114.61      115.35      3.35 o 
   5  -5   7      270.13      290.42      5.96 o 
   6  -5   7       37.43       35.00      2.92 o 
   7  -5   7        0.52       -1.60      1.22 o 
   8  -5   7       55.19       55.89      5.51 o 
  -7  -4   7       65.10       68.81      6.34 o 
  -6  -4   7      135.47      141.10      5.44 o 
  -5  -4   7      139.11      142.68     10.91 o 
  -4  -4   7       11.75       13.28      2.04 o 
  -3  -4   7      382.83      383.85      8.91 o 
  -2  -4   7      831.13      823.56     24.20 o 
  -1  -4   7       67.29       63.13      2.49 o 
   0  -4   7      132.16      144.80      3.31 o 
   1  -4   7        5.30        5.69      1.00 o 
   2  -4   7      453.49      450.86      7.65 o 
   3  -4   7      239.13      250.18      4.99 o 
   4  -4   7       78.81       81.80      3.34 o 
   5  -4   7       61.78       66.20      2.74 o 
   6  -4   7        3.21        2.60      3.15 o 
   7  -4   7       21.68       15.90      5.69 o 
   8  -4   7       75.96       78.35      6.28 o 
  -7  -3   7      128.79      133.72      7.58 o 
  -6  -3   7      252.74      275.10      7.71 o 
  -5  -3   7      372.16      369.85      9.06 o 
  -4  -3   7      148.20      152.73      3.86 o 
  -3  -3   7      677.07      716.27     11.53 o 
  -2  -3   7      366.07      355.61      6.39 o 
  -1  -3   7      602.43      648.40     10.30 o 
   0  -3   7      296.54      302.06      5.41 o 
   1  -3   7      285.77      275.58      5.05 o 
   2  -3   7     1374.28     1346.83     19.90 o 
   3  -3   7      216.19      229.93      5.51 o 
   4  -3   7       33.48       36.73      1.95 o 
   5  -3   7        0.24       -2.13      1.42 o 
   6  -3   7       18.88       18.59      2.48 o 
   7  -3   7       84.37       76.43      5.82 o 
   8  -3   7       55.81       60.58      5.81 o 
  -7  -2   7      137.13      141.48      7.46 o 
  -5  -2   7        0.03       -0.27      1.06 o 
  -4  -2   7      380.56      385.01      7.01 o 
  -3  -2   7      260.71      246.10      4.86 o 
  -2  -2   7      174.10      163.71      3.53 o 
  -1  -2   7      779.54      832.99     17.47 o 
   0  -2   7       11.12        6.65      1.79 o 
   1  -2   7      971.39      968.41     18.31 o 
   2  -2   7      806.25      808.12     15.64 o 
   3  -2   7       80.95       79.15      2.77 o 
   4  -2   7        2.33        1.89      1.05 o 
   5  -2   7        5.16        6.60      1.79 o 
   6  -2   7      337.07      336.85      8.51 o 
   7  -2   7      123.08      129.25      7.31 o 
   8  -2   7        8.98       13.09      3.69 o 
  -8  -1   7       66.90       69.03      4.26 o 
  -7  -1   7      228.80      217.61     10.93 o 
  -6  -1   7       11.71        8.10      2.78 o 
  -5  -1   7      249.90      256.11      6.76 o 
  -4  -1   7      808.11      815.93     15.98 o 
  -3  -1   7      298.43      298.11     12.05 o 
  -2  -1   7     1024.49     1067.49     23.17 o 
  -1  -1   7       37.37       42.24      2.51 o 
   0  -1   7      506.08      559.75     16.85 o 
   1  -1   7     1426.25     1344.34     43.52 o 
   2  -1   7      792.33      789.74     21.51 o 
   3  -1   7        4.51        5.49      1.32 o 
   4  -1   7      110.00      114.91      4.02 o 
   5  -1   7      407.40      419.88      9.61 o 
   6  -1   7      342.38      333.32     12.07 o 
   7  -1   7      101.41       98.07      6.51 o 
   8  -1   7        1.26       -0.22      2.99 o 
  -8   0   7       93.57       93.75      4.69 o 
  -7   0   7        0.56        1.47      1.44 o 
  -6   0   7      178.65      165.43      5.52 o 
  -5   0   7      707.87      678.42     11.31 o 
  -4   0   7      760.66      769.08     12.34 o 
  -3   0   7      452.11      427.87      7.38 o 
  -2   0   7       30.27       38.01      3.14 o 
  -1   0   7      237.47      221.48      5.80 o 
   0   0   7     1320.99     1354.32     24.87 o 
   1   0   7      977.15      969.49     18.43 o 
   2   0   7      126.55      115.61      3.92 o 
   3   0   7      106.15       89.93      4.28 o 
   4   0   7       69.27       73.48      5.08 o 
   5   0   7      338.02      340.58     12.02 o 
   6   0   7      115.05      108.42      6.62 o 
   7   0   7       19.26       17.69      3.76 o 
  -8   1   7       21.33       17.46      2.14 o 
  -7   1   7       27.67       28.81      2.34 o 
  -6   1   7      128.20      131.94      4.91 o 
  -5   1   7      630.16      633.86     10.74 o 
  -4   1   7      279.29      291.33      5.76 o 
  -3   1   7        1.14        0.81      0.88 o 
  -2   1   7      127.69      119.95      5.75 o 
  -1   1   7     1339.97     1373.42     25.34 o 
   0   1   7      734.84      715.89     14.26 o 
   1   1   7      375.67      369.40      8.40 o 
   2   1   7        7.23        6.65      1.49 o 
   3   1   7      156.76      156.98      7.19 o 
   4   1   7      475.04      484.12     15.22 o 
   5   1   7      199.39      189.06      8.45 o 
   6   1   7        9.76        7.47      3.11 o 
   7   1   7        0.70        0.16      2.84 o 
  -8   2   7       11.18       11.98      2.05 o 
  -7   2   7       46.83       48.10      3.55 o 
  -6   2   7      231.64      226.44      6.66 o 
  -5   2   7      198.99      196.14      6.34 o 
  -4   2   7       22.41       22.52      1.75 o 
  -3   2   7      223.47      227.60      4.74 o 
  -2   2   7      802.47      790.56     15.73 o 
  -1   2   7      410.27      413.07      9.33 o 
   0   2   7      198.70      210.83      5.82 o 
   1   2   7        1.94        3.14      1.46 o 
   2   2   7      158.76      159.98      4.89 o 
   3   2   7      715.39      739.50     21.20 o 
   4   2   7      216.49      221.83      9.11 o 
   5   2   7       76.81       74.13      5.71 o 
   6   2   7        0.41       -3.17      2.39 o 
  -8   3   7       21.16       19.95      2.37 o 
  -7   3   7      122.57      129.37      8.69 o 
  -6   3   7      246.00      244.39      5.66 o 
  -5   3   7       97.02       99.62      3.44 o 
  -4   3   7        0.88        1.00      1.16 o 
  -3   3   7      252.51      266.06      5.47 o 
  -2   3   7      240.32      228.60      6.32 o 
  -1   3   7      286.18      287.16      7.30 o 
   0   3   7       20.44       23.24      2.31 o 
   1   3   7       19.44       19.08      2.16 o 
   2   3   7      611.62      584.06     14.95 o 
   3   3   7      123.86      123.85      6.71 o 
   4   3   7       70.30       65.74      5.41 o 
   5   3   7        2.07       -3.59      2.40 o 
   6   3   7       17.27       16.62      3.75 o 
  -8   4   7       69.58       70.30      4.74 o 
  -7   4   7       61.84       57.93      3.23 o 
  -6   4   7        3.12        3.55      1.61 o 
  -5   4   7        2.03       -1.26      1.41 o 
  -4   4   7       96.48       98.95      3.82 o 
  -3   4   7       48.04       50.31      3.29 o 
  -2   4   7       38.53       41.72      3.00 o 
  -1   4   7       20.67       19.50      2.36 o 
   0   4   7       10.78        9.59      3.86 o 
   1   4   7      156.31      166.58      5.32 o 
   2   4   7       66.92       61.30      5.25 o 
   3   4   7       11.81       12.79      3.16 o 
   4   4   7        0.26       -2.19      2.39 o 
   5   4   7       30.70       32.77      4.44 o 
  -8   5   7       59.86       53.68      6.45 o 
  -7   5   7        0.81        0.85      2.27 o 
  -6   5   7        5.50        4.72      1.93 o 
  -5   5   7      158.83      147.49      4.54 o 
  -4   5   7      293.18      301.52      8.24 o 
  -3   5   7      105.07      112.69      4.68 o 
  -2   5   7       77.18       80.26      8.49 o 
  -1   5   7       22.70       22.85      2.66 o 
   0   5   7      126.30      128.62      4.90 o 
   1   5   7       97.29       95.50      4.21 o 
   2   5   7       58.08       55.31      5.12 o 
   3   5   7        3.44        4.69      2.86 o 
   4   5   7        6.19        7.19      3.19 o 
  -7   6   7        0.72        0.05      2.46 o 
  -6   6   7       69.26       73.61      4.54 o 
  -5   6   7      259.18      246.98      7.58 o 
  -4   6   7      159.84      158.81      6.02 o 
  -3   6   7       69.65       73.36      4.21 o 
  -2   6   7       17.85       13.39      2.55 o 
  -1   6   7      131.32      137.07      7.87 o 
   0   6   7       99.85       99.32      4.66 o 
   1   6   7       54.34       66.76      5.66 o 
   2   6   7       21.80       20.78      3.88 o 
   3   6   7        0.32       -2.95      2.45 o 
  -6   7   7       50.92       55.10      4.39 o 
  -5   7   7       80.27       83.48      4.80 o 
  -4   7   7       74.80       77.19      4.74 o 
  -3   7   7        0.62        0.46      2.21 o 
  -2   7   7       92.65       95.06      4.88 o 
  -1   7   7      167.10      170.57      7.24 o 
   0   7   7       86.36       89.66      4.79 o 
   1   7   7       21.05       14.52      3.72 o 
  -5   8   7       12.85       18.30      3.23 o 
  -4   8   7        0.12       -2.01      2.34 o 
  -3   8   7       28.15       25.66      3.30 o 
  -2   8   7       74.43       83.36      5.01 o 
  -1   8   7       80.06       71.16      6.86 o 
  -1  -9   8       83.79       73.73      7.08 o 
   0  -9   8       81.98       86.22      7.36 o 
   1  -9   8        1.60       -1.27      3.54 o 
   2  -9   8       10.10        8.51      3.73 o 
   3  -9   8       41.74       40.36      5.50 o 
   4  -9   8      101.88      109.75      7.75 o 
  -3  -8   8       49.00       41.45      5.60 o 
  -2  -8   8       84.64       83.49      7.04 o 
  -1  -8   8       82.71       80.25      6.46 o 
   0  -8   8        1.24        4.01      3.40 o 
   1  -8   8       57.16       51.23      5.73 o 
   2  -8   8      206.17      210.10     10.07 o 
   3  -8   8      118.24      127.91      7.83 o 
   4  -8   8       52.93       48.95      5.52 o 
   5  -8   8        0.23       -3.26      3.12 o 
   6  -8   8       11.58       11.44      4.02 o 
  -4  -7   8       20.53       24.15      4.77 o 
  -3  -7   8      108.04      118.87      7.92 o 
  -2  -7   8      229.79      223.99     10.58 o 
  -1  -7   8      138.08      143.77      8.03 o 
   0  -7   8       29.37       26.04      4.26 o 
   1  -7   8      349.52      341.11     12.97 o 
   2  -7   8      250.27      252.12     10.69 o 
   3  -7   8      167.06      186.03      9.03 o 
   4  -7   8       34.19       36.84      4.48 o 
   5  -7   8       12.11       10.38      3.57 o 
  -5  -6   8       97.16      106.95      7.98 o 
  -4  -6   8      245.57      244.34     11.18 o 
  -3  -6   8      294.86      293.03     12.23 o 
  -2  -6   8      340.82      362.89     13.79 o 
  -1  -6   8      228.28      215.75      9.86 o 
   0  -6   8      119.83      115.43      6.81 o 
   1  -6   8      346.36      343.55     12.68 o 
   2  -6   8      103.39      115.76      6.84 o 
   3  -6   8       94.99      100.02      6.32 o 
   4  -6   8       42.72       38.43      2.80 o 
   5  -6   8      124.71      129.37      4.79 o 
   6  -6   8      200.69      216.43      9.21 o 
   7  -6   8       72.50       74.33      6.09 o 
  -5  -5   8      226.91      233.22     11.06 o 
  -4  -5   8      111.74      106.02      6.96 o 
  -3  -5   8      220.31      243.43     10.42 o 
  -2  -5   8      129.99      127.39      7.17 o 
  -1  -5   8       53.52       64.26      5.28 o 
   0  -5   8      744.34      737.63     22.40 o 
   1  -5   8      273.09      268.34     10.67 o 
   2  -5   8       62.88       61.63      3.25 o 
   3  -5   8      133.13      125.15      4.42 o 
   4  -5   8       25.62       25.29      3.59 o 
   5  -5   8      197.67      211.62      6.19 o 
   6  -5   8      109.14      120.93      6.84 o 
   7  -5   8       13.18       13.18      3.56 o 
  -6  -4   8      153.00      152.01      8.60 o 
  -5  -4   8      106.92      115.56      7.49 o 
  -4  -4   8       17.85       28.70      4.45 o 
  -3  -4   8       13.38       10.65      3.28 o 
  -2  -4   8      185.34      193.66      8.77 o 
  -1  -4   8     1549.92     1577.23     35.86 o 
   0  -4   8      506.63      492.00     11.52 o 
   1  -4   8      216.80      225.28      6.01 o 
   2  -4   8        1.53        1.67      1.36 o 
   3  -4   8       20.06       21.33      2.18 o 
   4  -4   8      321.33      300.39     32.41 o 
   5  -4   8      233.64      251.42      9.79 o 
   6  -4   8       36.90       36.57      4.35 o 
   7  -4   8        6.08        7.69      3.23 o 
  -6  -3   8      165.45      158.87      9.06 o 
  -5  -3   8      144.65      161.98      8.64 o 
  -4  -3   8        0.87        2.74      2.75 o 
  -3  -3   8        1.64        2.55      2.35 o 
  -2  -3   8      955.25      942.75     26.75 o 
  -1  -3   8      153.71      168.65      5.15 o 
   0  -3   8      469.90      465.61     10.56 o 
   1  -3   8        2.14        0.84      1.30 o 
   2  -3   8      126.56      129.05      4.41 o 
   3  -3   8      228.06      193.03     18.93 o 
   4  -3   8      507.22      526.84     11.40 o 
   5  -3   8      106.35      111.64      6.50 o 
   6  -3   8        6.40        5.44      3.03 o 
   7  -3   8       37.37       37.68      4.77 o 
  -7  -2   8      101.00      105.66      7.77 o 
  -6  -2   8      228.21      236.55      9.26 o 
  -5  -2   8       57.18       62.22      3.66 o 
  -4  -2   8        0.50       -0.68      1.30 o 
  -3  -2   8      252.92      237.62      6.37 o 
  -2  -2   8        5.64        5.36      1.43 o 
  -1  -2   8      146.78      146.76      5.75 o 
   0  -2   8        7.62        7.85      2.12 o 
   1  -2   8      565.07      545.62     14.49 o 
   2  -2   8      366.09      368.18      8.57 o 
   3  -2   8      155.06      165.49      5.14 o 
   4  -2   8       57.92       56.47      4.86 o 
   5  -2   8        0.42       -1.26      2.36 o 
   6  -2   8       42.03       32.54      4.32 o 
   7  -2   8       79.97       79.30      6.32 o 
  -7  -1   8       97.03       98.43      4.65 o 
  -6  -1   8      132.22      133.64      5.09 o 
  -5  -1   8       57.79       58.58      3.58 o 
  -4  -1   8      249.84      245.03     10.08 o 
  -3  -1   8       52.47       51.71      3.29 o 
  -2  -1   8      301.36      337.27      8.07 o 
  -1  -1   8      329.59      329.95      7.92 o 
   0  -1   8       48.98       51.07      3.00 o 
   1  -1   8      729.60      704.79     18.99 o 
   2  -1   8      166.40      186.12      7.73 o 
   3  -1   8       40.73       42.76      4.74 o 
   4  -1   8        0.14       -0.53      2.11 o 
   5  -1   8       57.02       52.01      4.86 o 
   6  -1   8      145.75      133.41      7.50 o 
   7  -1   8      106.14      110.35      7.24 o 
  -7   0   8      142.57      137.26      6.00 o 
  -6   0   8       78.85       73.85      4.06 o 
  -5   0   8      701.78      678.08     15.09 o 
  -4   0   8      450.76      434.52      9.99 o 
  -3   0   8      258.09      260.76      6.91 o 
  -2   0   8      596.91      634.61     13.21 o 
  -1   0   8       14.00       15.60      1.94 o 
   0   0   8      334.57      348.65      8.28 o 
   1   0   8      294.77      305.11      7.52 o 
   2   0   8       39.88       43.84      5.10 o 
   3   0   8        4.40        2.31      1.42 o 
   4   0   8        4.55       -0.26      2.17 o 
   5   0   8      182.73      162.41      8.13 o 
   6   0   8      108.18      112.24      6.99 o 
   7   0   8       11.16       17.53      4.02 o 
  -8   1   8      165.63      163.56      8.94 o 
  -7   1   8       13.63       12.93      2.48 o 
  -6   1   8      149.17      147.01      5.45 o 
  -5   1   8      509.98      497.24     11.31 o 
  -4   1   8      202.51      189.39      5.81 o 
  -3   1   8      398.66      402.46      9.44 o 
  -2   1   8        2.01        3.25      1.57 o 
  -1   1   8      503.34      519.14     11.28 o 
   0   1   8      833.81      871.47     17.20 o 
   1   1   8      393.08      400.71      9.25 o 
   2   1   8        0.43       -0.14      1.43 o 
   3   1   8       96.26       89.95      5.81 o 
   4   1   8      171.06      176.95      8.26 o 
   5   1   8      148.69      157.70      8.23 o 
   6   1   8       42.01       43.97      5.06 o 
  -8   2   8       18.69       18.25      2.96 o 
  -7   2   8       14.48       12.62      2.62 o 
  -6   2   8      184.09      195.84      6.40 o 
  -5   2   8      237.73      242.43      7.09 o 
  -4   2   8      172.96      169.89      5.62 o 
  -3   2   8        2.37        3.05      1.59 o 
  -2   2   8      483.84      481.28     10.92 o 
  -1   2   8     1257.85     1255.61     36.33 o 
   0   2   8      871.82      863.86     17.22 o 
   1   2   8       58.92       61.41      5.98 o 
   2   2   8       14.49       15.42      2.09 o 
   3   2   8      146.65      138.13      7.35 o 
   4   2   8      309.37      291.28     11.31 o 
   5   2   8      102.07      106.48      6.99 o 
   6   2   8       13.59       16.06      3.96 o 
  -8   3   8        4.96       -1.27      2.31 o 
  -7   3   8       33.06       36.05      3.50 o 
  -6   3   8      202.32      207.79      6.79 o 
  -5   3   8      223.69      228.40      6.91 o 
  -4   3   8       55.39       54.84      3.62 o 
  -3   3   8        0.72        1.14      1.70 o 
  -2   3   8      337.79      344.45      8.66 o 
  -1   3   8      392.34      401.79      9.54 o 
   0   3   8      282.40      269.34      7.27 o 
   1   3   8       39.19       44.03      3.17 o 
   2   3   8       96.41       93.19      6.12 o 
   3   3   8      353.00      315.15     11.87 o 
   4   3   8      191.94      176.24      8.64 o 
   5   3   8       24.15       15.17      3.92 o 
  -8   4   8       44.66       44.90      4.06 o 
  -7   4   8      117.38      106.54      5.24 o 
  -6   4   8      109.59      100.71      5.02 o 
  -5   4   8        0.72       -0.90      1.90 o 
  -4   4   8       15.08       17.83      2.65 o 
  -3   4   8       91.57       92.07      4.45 o 
  -2   4   8       31.54       29.79      2.86 o 
  -1   4   8       31.59       31.99      2.94 o 
   0   4   8        7.76        3.42      2.14 o 
   1   4   8       36.06       38.41      7.14 o 
   2   4   8      254.62      244.75     10.23 o 
   3   4   8       86.46       98.43      6.75 o 
   4   4   8       25.04       20.32      4.02 o 
  -7   5   8       64.95       60.18      4.46 o 
  -6   5   8        3.27        3.77      2.48 o 
  -5   5   8       41.52       46.16      3.77 o 
  -4   5   8      211.36      204.90      6.85 o 
  -3   5   8      125.36      130.00      5.47 o 
  -2   5   8       82.89       80.22      4.41 o 
  -1   5   8        9.95        9.50      2.40 o 
   0   5   8        5.89        8.51      2.36 o 
   1   5   8      216.97      218.23      6.70 o 
   2   5   8       52.60       58.88      5.70 o 
   3   5   8       20.52       22.93      4.25 o 
  -6   6   8        3.75        4.00      2.64 o 
  -5   6   8      133.21      140.21      6.03 o 
  -4   6   8      139.91      142.96     10.28 o 
  -3   6   8       88.16       98.76      5.05 o 
  -2   6   8       19.89       13.94      2.76 o 
  -1   6   8        4.98        6.88      2.50 o 
   0   6   8      103.59      119.75      5.27 o 
   1   6   8       52.33       50.26      5.35 o 
   2   6   8       10.41       12.70      3.80 o 
  -5   7   8       34.69       30.30      3.72 o 
  -4   7   8       31.93       30.54      3.60 o 
  -3   7   8       23.64       23.24      3.30 o 
  -2   7   8        3.97        1.79      2.46 o 
  -1   7   8       58.69       59.02      4.31 o 
   0   7   8       60.66       55.87      4.21 o 
   1  -9   9       52.00       57.58      6.62 o 
   2  -9   9        1.63       -1.75      3.32 o 
   3  -9   9       15.07       14.23      4.48 o 
  -2  -8   9      126.45      113.61      8.33 o 
  -1  -8   9       68.91       62.38      6.56 o 
   0  -8   9       36.71       38.61      5.52 o 
   1  -8   9        8.64        3.10      3.55 o 
   2  -8   9       36.75       26.13      4.87 o 
   3  -8   9       81.61       84.09      6.99 o 
   4  -8   9       92.86       89.06      7.04 o 
   5  -8   9        7.72        5.13      3.80 o 
  -3  -7   9      107.90      111.54      7.85 o 
  -2  -7   9       79.62       71.00      6.85 o 
  -1  -7   9      139.53      136.48      8.46 o 
   0  -7   9        0.84       -1.56      3.05 o 
   1  -7   9       39.58       41.57      5.26 o 
   2  -7   9       90.48       80.35      6.52 o 
   3  -7   9      218.48      226.44     10.40 o 
   4  -7   9       47.97       46.62      5.42 o 
   5  -7   9        0.70        0.32      3.13 o 
  -4  -6   9       96.49       93.60      7.64 o 
  -3  -6   9      149.20      149.07      8.92 o 
  -2  -6   9      253.91      256.41     11.41 o 
  -1  -6   9       80.22       87.61      6.54 o 
   0  -6   9        3.21        2.62      3.07 o 
   1  -6   9      150.18      149.15      8.23 o 
   2  -6   9      188.91      203.98      9.64 o 
   3  -6   9      137.48      146.02      8.02 o 
   4  -6   9        7.72        7.01      3.11 o 
   5  -6   9       10.59        9.58      2.27 o 
   6  -6   9       86.73       91.03      6.50 o 
  -5  -5   9       53.49       48.45      6.02 o 
  -4  -5   9      112.03      117.83      7.90 o 
  -3  -5   9      188.21      172.21      9.02 o 
  -2  -5   9       83.90       89.84      6.47 o 
  -1  -5   9       48.01       49.61      5.25 o 
   0  -5   9      278.74      265.09     11.05 o 
   1  -5   9      147.67      158.50      8.28 o 
   2  -5   9      177.55      172.90      5.47 o 
   3  -5   9       75.90       84.62      4.53 o 
   4  -5   9        0.19        0.22      1.78 o 
   5  -5   9      183.78      215.10      9.18 o 
   6  -5   9       98.68      109.67      6.94 o 
   7  -5   9        9.93       12.87      3.80 o 
  -6  -4   9       74.31       85.26      7.54 o 
  -5  -4   9      238.88      234.78     11.15 o 
  -4  -4   9      269.87      251.56     11.37 o 
  -3  -4   9      139.64      147.41      8.44 o 
  -2  -4   9       30.95       25.74      4.32 o 
  -1  -4   9      578.47      552.81     18.19 o 
   0  -4   9      715.87      715.01     14.67 o 
   1  -4   9      172.55      185.44      8.30 o 
   2  -4   9       78.12       88.23      4.02 o 
   3  -4   9       33.23       28.32      2.65 o 
   4  -4   9      196.05      179.67     24.72 o 
   5  -4   9      289.88      299.56     11.37 o 
   6  -4   9      109.40      102.66      6.79 o 
   7  -4   9       14.46       17.44      4.08 o 
  -6  -3   9      156.18      159.31      9.32 o 
  -5  -3   9      163.79      154.24      8.93 o 
  -4  -3   9      380.45      360.67     13.99 o 
  -3  -3   9      273.38      276.84     17.18 o 
  -2  -3   9       63.07       71.34      3.71 o 
  -1  -3   9      979.58      976.76     54.00 o 
   0  -3   9      500.36      523.35     12.36 o 
   1  -3   9       88.61       92.02      8.95 o 
   2  -3   9      127.60      115.76      4.49 o 
   3  -3   9       78.63       87.70      4.00 o 
   4  -3   9      326.06      343.07      8.63 o 
   5  -3   9      169.63      166.67      8.33 o 
   6  -3   9       34.08       30.72      4.48 o 
   7  -3   9        0.83       -1.33      3.07 o 
  -7  -2   9       92.10       81.89      7.46 o 
  -5  -2   9       96.68       95.96      4.50 o 
  -4  -2   9       93.92       95.08      4.34 o 
  -3  -2   9        3.65        2.83      1.61 o 
  -2  -2   9      610.77      621.80     25.45 o 
  -1  -2   9      330.72      332.45     15.69 o 
   0  -2   9      199.60      209.71      8.32 o 
   1  -2   9       25.32       25.88      2.45 o 
   2  -2   9       17.89       14.81      2.16 o 
   3  -2   9      395.65      401.78      9.56 o 
   4  -2   9      275.22      278.05     10.85 o 
   5  -2   9       39.33       42.80      4.78 o 
   6  -2   9       18.86       13.44      3.75 o 
   7  -2   9       20.96       18.88      4.20 o 
  -7  -1   9       81.70       83.19      6.16 o 
  -6  -1   9       34.28       36.19      3.19 o 
  -5  -1   9        9.03        9.33      2.20 o 
  -4  -1   9        5.81        6.14      1.89 o 
  -3  -1   9      575.37      562.23     12.33 o 
  -2  -1   9       72.34       69.48      3.85 o 
  -1  -1   9      295.37      311.49      7.93 o 
   0  -1   9       12.35       10.92      1.89 o 
   1  -1   9       13.42       14.62      2.05 o 
   2  -1   9      120.90      111.12      6.30 o 
   3  -1   9      446.57      447.88     10.39 o 
   4  -1   9      125.32      126.09      7.15 o 
   5  -1   9        7.41        5.65      3.21 o 
   6  -1   9       47.30       44.89      5.27 o 
  -7   0   9      136.15      149.96      6.04 o 
  -6   0   9        3.93        4.36      2.03 o 
  -5   0   9       58.56       64.05      4.03 o 
  -4   0   9      570.80      549.73     12.28 o 
  -3   0   9      115.86      104.48      8.81 o 
  -2   0   9      211.05      203.40      6.36 o 
  -1   0   9        2.62        0.48      1.51 o 
   0   0   9      213.45      220.89      6.44 o 
   1   0   9      160.56      143.14      8.84 o 
   2   0   9      108.81      118.27      4.56 o 
   3   0   9       55.71       70.13      5.81 o 
   4   0   9       13.29       10.46      3.17 o 
   5   0   9       10.01        9.16      3.41 o 
   6   0   9       37.34       37.60      4.95 o 
  -7   1   9      104.38      105.18      5.10 o 
  -6   1   9        2.81        1.87      2.04 o 
  -5   1   9      132.39      120.37      5.02 o 
  -4   1   9       36.14       43.37      4.94 o 
  -3   1   9      138.39      149.54      5.34 o 
  -2   1   9       77.30       77.91      7.33 o 
  -1   1   9      100.40       91.54      4.08 o 
   0   1   9      548.88      565.02     12.36 o 
   1   1   9      145.48      156.00      5.27 o 
   2   1   9       18.57       20.98      5.01 o 
   3   1   9        0.14        0.38      2.50 o 
   4   1   9       34.95       35.68      4.58 o 
   5   1   9       75.46       65.59      6.25 o 
   6   1   9       59.09       74.24      6.81 o 
  -7   2   9        0.14       -2.05      2.04 o 
  -6   2   9      139.81      129.63      5.50 o 
  -5   2   9       95.66       89.91      4.59 o 
  -4   2   9       96.74       97.72      4.62 o 
  -3   2   9      205.48      214.48      6.70 o 
  -2   2   9        1.31        1.84      1.78 o 
  -1   2   9      394.92      409.70     13.74 o 
   0   2   9      394.39      420.14     10.03 o 
   1   2   9       69.72       69.09      3.82 o 
   2   2   9        2.52        2.10      1.76 o 
   3   2   9        2.21        3.09      2.86 o 
   4   2   9      161.64      141.64      8.02 o 
   5   2   9      125.21      121.71      7.93 o 
  -7   3   9       49.84       48.33      4.07 o 
  -6   3   9      132.56      135.81      5.84 o 
  -5   3   9       83.43       82.54      4.63 o 
  -4   3   9      276.14      269.89      8.04 o 
  -3   3   9       62.45       66.56      4.06 o 
  -2   3   9       40.46       41.82      4.30 o 
  -1   3   9      211.05      198.53      6.35 o 
   0   3   9      169.10      172.23      5.93 o 
   1   3   9        7.18        8.77      2.19 o 
   2   3   9       60.92       58.46      5.67 o 
   3   3   9       73.88       75.42      6.49 o 
   4   3   9      105.35       95.35      7.11 o 
  -7   4   9      108.73      108.72      5.67 o 
  -6   4   9       96.25      106.07      7.43 o 
  -5   4   9       73.43       72.63      6.62 o 
  -4   4   9        2.04       -1.20      2.05 o 
  -3   4   9       70.97       81.11      4.63 o 
  -2   4   9      196.15      209.00      8.30 o 
  -1   4   9      162.11      164.50      6.01 o 
   0   4   9        7.79        7.07      2.34 o 
   1   4   9       13.53       13.69      4.06 o 
   2   4   9       38.14       33.04      4.62 o 
   3   4   9      102.69      109.96      7.54 o 
  -6   5   9       49.38       51.22      9.20 o 
  -5   5   9        0.43        2.63      4.68 o 
  -4   5   9       62.81       62.88      5.03 o 
  -3   5   9      222.43      228.37      8.04 o 
  -2   5   9      177.91      179.08      6.53 o 
  -1   5   9       81.25       79.77      4.61 o 
   0   5   9       15.82       16.08      2.87 o 
   1   5   9       35.13       36.43      4.86 o 
   2   5   9      127.13      123.96      7.88 o 
  -5   6   9       18.71       17.49      4.93 o 
  -4   6   9      108.69      100.12      6.63 o 
  -3   6   9       84.75       83.73      7.53 o 
  -2   6   9       53.83       51.82      4.51 o 
  -1   6   9       12.14       10.76      5.01 o 
   0   6   9       21.56       24.13      3.34 o 
   1   6   9      123.09      127.97      8.06 o 
   0  -8  10       64.22       61.28      6.79 o 
   1  -8  10       53.99       50.48      6.24 o 
   2  -8  10       12.08       12.26      4.48 o 
   3  -8  10       51.73       51.73      6.31 o 
  -2  -7  10      108.72      119.15      8.71 o 
  -1  -7  10      105.33      101.71      7.93 o 
   0  -7  10      111.76      111.17      7.97 o 
   1  -7  10        8.12        2.42      3.55 o 
   2  -7  10       25.96       29.01      5.01 o 
   3  -7  10       94.19      106.29      7.26 o 
   4  -7  10      122.35      120.63      8.07 o 
   5  -7  10       17.65       22.31      4.56 o 
  -4  -6  10       39.28       33.64      5.76 o 
  -3  -6  10      209.73      207.87     11.08 o 
  -2  -6  10      142.35      140.36      8.99 o 
  -1  -6  10      139.82      140.43      8.78 o 
   0  -6  10       12.50       11.14      3.70 o 
   1  -6  10        0.28        1.27      3.06 o 
   2  -6  10       39.39       33.15      4.97 o 
   3  -6  10      132.13      126.64      7.95 o 
   4  -6  10       33.04       37.89      5.04 o 
  -4  -5  10      181.12      176.92     10.06 o 
  -3  -5  10       68.50       58.97      6.45 o 
  -2  -5  10       80.99       77.21      7.11 o 
  -1  -5  10       12.52        8.53      3.43 o 
   0  -5  10       75.19       75.86      6.16 o 
   1  -5  10       55.79       51.42      5.59 o 
   2  -5  10      181.38      173.40      9.08 o 
   3  -5  10       27.53       30.07      2.98 o 
   4  -5  10        1.87        0.26      1.89 o 
   5  -5  10       25.93       25.59      4.12 o 
   6  -5  10       25.39       23.86      4.39 o 
  -5  -4  10       81.33       81.35      7.62 o 
  -4  -4  10      127.24      124.34      8.46 o 
  -3  -4  10      187.51      177.33      9.66 o 
  -2  -4  10        7.83        7.99      3.50 o 
  -1  -4  10      138.47      125.38      7.56 o 
   0  -4  10      427.80      436.34     10.35 o 
   1  -4  10      441.25      441.64     24.35 o 
   2  -4  10      187.92      196.60      6.27 o 
   3  -4  10        2.27        2.45      1.97 o 
   4  -4  10       33.57       30.23      5.06 o 
   5  -4  10      141.20      152.47      8.28 o 
   6  -4  10        6.22        8.32      3.73 o 
  -6  -3  10       15.66       17.21      4.94 o 
  -5  -3  10       80.10       72.01      7.03 o 
  -4  -3  10      254.13      252.11     11.71 o 
  -3  -3  10      176.38      171.85      9.30 o 
  -2  -3  10      100.85       94.82      4.43 o 
  -1  -3  10      208.24      204.33     11.23 o 
   0  -3  10      194.61      208.12      6.41 o 
   1  -3  10      249.64      249.99      7.18 o 
   2  -3  10       89.45       99.44      4.51 o 
   3  -3  10        1.04        1.53      1.81 o 
   4  -3  10      243.75      246.83     10.44 o 
   5  -3  10      123.30      111.55      7.32 o 
   6  -3  10       16.54       14.32      4.08 o 
  -5  -2  10      223.45      215.89      6.91 o 
  -4  -2  10      220.93      226.78      7.01 o 
  -3  -2  10      218.59      218.03     15.20 o 
  -2  -2  10      105.82      110.43      8.12 o 
  -1  -2  10      234.05      251.14     16.36 o 
   0  -2  10       88.79       96.33      6.17 o 
   1  -2  10       63.68       67.09      3.89 o 
   2  -2  10       34.61       29.29      3.41 o 
   3  -2  10      183.20      171.81      5.83 o 
   4  -2  10      273.37      272.57     11.20 o 
   5  -2  10       94.05       91.06      6.99 o 
   6  -2  10       10.61        9.78      3.77 o 
  -6  -1  10       82.27       86.86      4.91 o 
  -5  -1  10      109.06      114.71      5.03 o 
  -4  -1  10       76.05       71.43      4.16 o 
  -3  -1  10       97.16      103.53      6.10 o 
  -2  -1  10      603.49      597.16     13.11 o 
  -1  -1  10      320.44      325.47      8.49 o 
   0  -1  10       76.80       79.02      3.97 o 
   1  -1  10      161.55      146.81      5.28 o 
   2  -1  10       32.63       27.16      3.96 o 
   3  -1  10      249.08      243.28     10.30 o 
   4  -1  10      150.80      150.46      8.18 o 
   5  -1  10       39.33       38.41      5.14 o 
   6  -1  10        0.36       -3.39      3.22 o 
  -7   0  10       81.82       83.35      5.11 o 
  -6   0  10       69.06       77.31      4.69 o 
  -5   0  10       24.97       30.39      3.26 o 
  -4   0  10       49.46       49.89      3.64 o 
  -3   0  10      717.82      725.58     15.55 o 
  -2   0  10      438.06      451.79     10.77 o 
  -1   0  10      190.30      189.53      8.33 o 
   0   0  10       61.95       59.43      3.75 o 
   1   0  10        1.41        3.31      1.84 o 
   2   0  10      228.49      236.44      7.90 o 
   3   0  10      190.82      186.69      9.03 o 
   4   0  10       54.26       52.79      5.76 o 
   5   0  10        3.53        5.96      3.72 o 
  -7   1  10       41.11       43.58      6.87 o 
  -6   1  10       10.59        8.93      2.59 o 
  -5   1  10        1.15        2.16      2.76 o 
  -4   1  10      269.89      261.79      8.30 o 
  -3   1  10       62.34       59.35      4.90 o 
  -2   1  10      104.09      112.72      4.86 o 
  -1   1  10        0.21       -0.22      1.79 o 
   0   1  10       44.72       38.68      4.17 o 
   1   1  10      147.24      151.96      7.67 o 
   2   1  10      280.27      274.77      7.68 o 
   3   1  10       68.99       63.30      5.94 o 
   4   1  10        1.39       -0.70      3.07 o 
   5   1  10       29.89       30.93      5.15 o 
  -7   2  10       19.41       22.10      3.34 o 
  -6   2  10        0.25        2.25      2.32 o 
  -5   2  10      130.26      140.32     10.85 o 
  -4   2  10       37.49       38.38      3.51 o 
  -3   2  10      104.21      103.69      4.94 o 
  -2   2  10        8.10        9.95      4.35 o 
  -1   2  10      117.22      110.67      7.35 o 
   0   2  10      206.20      194.77      6.63 o 
   1   2  10      195.98      197.90     12.37 o 
   2   2  10       70.46       79.06      6.30 o 
   3   2  10        7.61       11.30      3.81 o 
   4   2  10       18.36       13.30      4.15 o 
  -6   3  10       62.71       52.56      4.32 o 
  -5   3  10       13.64       16.13      3.06 o 
  -4   3  10       67.01       68.79      6.38 o 
  -3   3  10      102.08       94.56      4.85 o 
  -2   3  10        1.02        0.74      2.11 o 
  -1   3  10       80.63       83.20      9.12 o 
   0   3  10       47.63       48.29      3.77 o 
   1   3  10       17.00       17.21      2.72 o 
   2   3  10        8.16        5.44      3.41 o 
   3   3  10        5.40        0.85      3.33 o 
  -6   4  10       56.93       52.66      4.54 o 
  -5   4  10       39.04       38.81      3.97 o 
  -4   4  10       59.95       62.06      4.63 o 
  -3   4  10        0.02       -1.44      2.25 o 
  -2   4  10       91.31       93.65      4.89 o 
  -1   4  10       80.20       88.07      5.62 o 
   0   4  10        5.51        6.31      2.55 o 
   1   4  10        0.20       -1.68      3.01 o 
   2   4  10        0.17       -0.54      3.19 o 
  -5   5  10       46.97       46.48      5.29 o 
  -4   5  10        0.03        0.11      2.53 o 
  -3   5  10       86.75       72.83      4.97 o 
  -2   5  10      162.79      162.78      6.56 o 
  -1   5  10       75.14       75.97      4.93 o 
   0   5  10        2.95        2.36      2.57 o 
   1   5  10       12.03        2.96      3.43 o 
  -3   6  10      101.83       96.39      5.43 o 
  -2   6  10       99.73      102.60      5.63 o 
  -1  -7  11       75.87       66.20      7.40 o 
   0  -7  11      136.59      116.77      8.74 o 
   1  -7  11      125.56      126.35      8.89 o 
   2  -7  11        2.63        3.25      3.65 o 
   3  -7  11       16.45       16.33      4.71 o 
  -2  -6  11      148.89      138.63      9.40 o 
  -1  -6  11      125.98      128.06      8.57 o 
   0  -6  11      171.36      168.43      9.65 o 
   1  -6  11        1.41        0.87      3.55 o 
   2  -6  11       11.93        5.81      3.81 o 
   3  -6  11       68.91       65.23      6.69 o 
   4  -6  11       90.00       81.31      6.98 o 
  -3  -5  11      123.01      105.73      7.93 o 
  -2  -5  11       75.02       65.40      6.92 o 
  -1  -5  11       62.82       71.10      7.04 o 
   0  -5  11        0.11       -1.28      3.13 o 
   1  -5  11       40.14       33.16      5.19 o 
   2  -5  11       93.13      100.36      7.50 o 
   3  -5  11      122.78      117.71      7.90 o 
   4  -5  11       18.30       21.69      3.01 o 
   5  -5  11        0.12       -0.31      3.31 o 
  -4  -4  11      168.76      162.20     10.02 o 
  -3  -4  11      139.12      134.95      8.95 o 
  -2  -4  11      109.77      100.68      7.45 o 
  -1  -4  11        0.27        4.69      3.42 o 
   0  -4  11       36.80       34.09      5.12 o 
   1  -4  11      133.41      140.06      7.32 o 
   2  -4  11      227.87      208.48      6.78 o 
   3  -4  11       52.35       49.01      3.74 o 
   4  -4  11        0.72       -3.43      2.78 o 
   5  -4  11       35.35       34.41      5.01 o 
  -5  -3  11      103.79      109.50      8.55 o 
  -4  -3  11       77.57       73.17      7.11 o 
  -3  -3  11      162.85      158.50      9.40 o 
  -2  -3  11       11.55       13.50      4.18 o 
  -1  -3  11       12.11       12.61      2.39 o 
   0  -3  11       29.90       28.75      3.38 o 
   1  -3  11      200.55      199.63      6.62 o 
   2  -3  11       36.31       45.74      3.58 o 
   3  -3  11        2.86        2.62      2.18 o 
   4  -3  11       27.63       18.14      4.10 o 
   5  -3  11       25.50       16.55      4.27 o 
  -4  -2  11      120.93      122.83      5.42 o 
  -3  -2  11       33.55       38.00      3.31 o 
  -2  -2  11        9.63        9.25      3.23 o 
  -1  -2  11       86.29       90.69      6.24 o 
   0  -2  11      216.84      207.01      9.00 o 
   1  -2  11      117.97      123.49      5.23 o 
   2  -2  11        3.10        4.29      2.12 o 
   3  -2  11       27.03       29.27      4.52 o 
   4  -2  11      124.17      121.33      7.82 o 
   5  -2  11        4.03        0.18      3.57 o 
  -6  -1  11       76.81       74.47      4.76 o 
  -5  -1  11       99.01      104.08      5.21 o 
  -4  -1  11       16.81       22.51      2.99 o 
  -3  -1  11        0.15        0.02      1.88 o 
  -2  -1  11      208.54      208.99      6.81 o 
  -1  -1  11      168.65      171.24      6.07 o 
   0  -1  11      174.64      178.44      6.17 o 
   1  -1  11       69.39       76.49      4.26 o 
   2  -1  11        0.35        1.51      6.83 o 
   3  -1  11      154.75      168.85      8.94 o 
   4  -1  11       85.05       80.12      6.90 o 
   5  -1  11       21.88       17.29      4.44 o 
  -6   0  11      160.73      163.02     13.45 o 
  -5   0  11      124.80      134.28      5.77 o 
  -4   0  11       60.72       55.16      4.10 o 
  -3   0  11      158.19      147.82      5.87 o 
  -2   0  11      279.79      290.65     15.81 o 
  -1   0  11      123.36      121.23      5.86 o 
   0   0  11       57.85       70.01      4.30 o 
   1   0  11       25.79       24.65      2.88 o 
   2   0  11       95.60       96.78      4.70 o 
   3   0  11      145.32      152.75      8.65 o 
   4   0  11       56.46       53.78      6.00 o 
  -6   1  11       89.70       99.40      5.31 o 
  -5   1  11      107.18       98.98      5.11 o 
  -4   1  11       13.56       14.12      2.89 o 
  -3   1  11      217.25      210.61      9.20 o 
  -2   1  11      128.07      129.21      5.51 o 
  -1   1  11       19.17       18.01      2.74 o 
   0   1  11       34.16       31.20      4.67 o 
   1   1  11       59.79       61.82     12.09 o 
   3   1  11       90.21       85.18      7.04 o 
   4   1  11       16.20       10.68      4.13 o 
  -5   2  11        1.68        3.13      3.63 o 
  -4   2  11      196.74      196.33      7.87 o 
  -3   2  11      166.47      177.93     13.33 o 
  -2   2  11       89.85       95.01      7.45 o 
  -1   2  11       48.80       47.66      3.87 o 
   0   2  11        2.87        4.87      2.37 o 
   1   2  11      181.93      186.10      9.03 o 
   2   2  11      163.35      147.61      8.55 o 
   3   2  11       53.69       44.38      5.82 o 
  -5   3  11      124.93      125.86      6.84 o 
  -4   3  11       46.01       41.99      8.79 o 
  -3   3  11       60.87       71.77      6.37 o 
  -2   3  11       20.97       24.43      3.30 o 
  -1   3  11        1.11        2.95      2.43 o 
   0   3  11       25.66       24.25      3.22 o 
   1   3  11       91.18       83.10      6.77 o 
   2   3  11       41.69       48.27      5.91 o 
  -4   4  11       34.40       33.16      5.39 o 
  -3   4  11        3.09        5.49      2.71 o 
  -2   4  11       30.91       25.12      4.66 o 
  -1   4  11       66.38       59.75      7.67 o 
   0   4  11       60.20       72.61      7.17 o 
   1   4  11       17.83       15.17      4.25 o 
   0  -6  12      170.48      165.19     10.41 o 
   1  -6  12      106.93      107.54      8.17 o 
   2  -6  12       10.34        9.63      4.43 o 
  -2  -5  12       75.41       71.95      7.65 o 
  -1  -5  12       98.57       86.34      8.02 o 
   0  -5  12       66.17       67.80      7.22 o 
   1  -5  12        0.71        7.09      3.77 o 
   2  -5  12       29.62       32.57      5.44 o 
   3  -5  12       76.45       78.72      7.39 o 
  -3  -4  12      111.63      104.21      8.47 o 
  -2  -4  12      132.93      131.55      9.13 o 
  -1  -4  12      171.16      171.61     10.05 o 
   0  -4  12        1.40        6.68      3.89 o 
   1  -4  12       51.90       44.17      5.61 o 
   2  -4  12      150.30      150.31      6.10 o 
   3  -4  12      141.93      139.25      7.28 o 
  -4  -3  12       65.97       70.59      7.68 o 
  -3  -3  12       84.55       78.69      7.80 o 
  -2  -3  12      159.28      172.58     10.01 o 
  -1  -3  12       34.33       28.42      3.16 o 
   0  -3  12        2.02        2.43      2.17 o 
   1  -3  12       60.17       53.07      4.02 o 
   2  -3  12      127.25      131.39      5.75 o 
   3  -3  12       35.25       44.22      5.37 o 
   4  -3  12        1.25       -1.94      3.51 o 
  -3  -2  12       75.43       83.35      6.57 o 
  -2  -2  12        6.83        5.14      2.98 o 
  -1  -2  12        0.29       -1.70      2.78 o 
   0  -2  12       29.45       32.38      3.24 o 
   1  -2  12      105.42       95.01      6.13 o 
   2  -2  12       35.44       35.99      3.58 o 
   3  -2  12        0.05       -4.51      3.00 o 
   4  -2  12       23.45       20.55      4.53 o 
  -4  -1  12       61.68       68.12      7.35 o 
  -3  -1  12        2.67        0.79      2.23 o 
  -2  -1  12       55.21       47.90      7.43 o 
  -1  -1  12       70.04       70.88     11.85 o 
   0  -1  12      191.87      198.91      6.83 o 
   1  -1  12       37.70       37.92      5.00 o 
   2  -1  12        4.42        5.24      2.48 o 
   3  -1  12       14.34       10.74      4.02 o 
  -4   0  12       24.99       27.78      3.53 o 
  -3   0  12        9.92        9.81      2.70 o 
  -2   0  12       78.51       71.56      8.72 o 
  -1   0  12      215.33      219.42      7.34 o 
   0   0  12      108.58      103.55      5.03 o 
   1   0  12        7.11        4.34      2.41 o 
   2   0  12       10.98        8.61      3.76 o 
   3   0  12       63.90       64.52      6.56 o 
  -4   1  12        9.18        8.97      2.77 o 
  -3   1  12       38.57       33.32      3.68 o 
  -2   1  12       64.15       70.28      7.39 o 
  -1   1  12       65.80       68.06      4.50 o 
   0   1  12       14.12       11.57      2.80 o 
   1   1  12        3.76        3.20      2.42 o 
   2   1  12      116.05      121.33      8.18 o 
  -4   2  12       26.14       21.99      3.35 o 
  -3   2  12       85.72       90.32      6.29 o 
  -2   2  12       61.13       60.59      5.83 o 
  -1   2  12       39.49       41.65      6.78 o 
   0   2  12       14.95       15.49      3.03 o 
   1   2  12       52.22       40.00      5.40 o 
  -3   3  12       55.20       58.99      4.76 o 
  -2   3  12       20.08       19.38      6.46 o 
  -1   3  12       40.27       32.38      3.89 o 
   0   3  12        3.58        1.78      3.08 o 
   0  -4  13       99.97       86.34      8.14 o 
  -2  -3  13      122.08      124.78      9.15 o 
  -1  -3  13      125.16      134.14      9.35 o 
   0  -3  13       14.69       12.19      2.87 o 
   1  -3  13        5.12        8.11      2.74 o 
  -2  -2  13      107.89      112.78      7.79 o 
  -1  -2  13        0.07       -1.17      2.26 o 
   0  -2  13       16.89       20.32      3.07 o 
   1  -2  13       68.95       59.87      4.47 o 
  -2  -1  13        0.85        0.45      2.50 o 
  -1  -1  13       26.34       24.19      6.45 o 
   0  -1  13       86.61       87.11      6.93 o 
   1  -1  13      120.49      124.43      5.83 o 
  -2   0  13        0.35       -1.09      2.34 o 
  -1   0  13       32.62       38.81      6.08 o 
   0   0  13       82.16       84.34      5.10 o 
  -1   1  13       79.12       77.01     10.41 o 
                                                 
